# Supplementary material for: PltRNAdb: Plant transfer RNA database
Source: PLoS One. 2022 May 23;17(5):e0268904. doi: 10.1371/journal.pone.0268904 (PMC9126412; doi:10.1371/journal.pone.0268904)
Supplement: S1 Table — (XLSX) [file pone.0268904.s001.xlsx]

## Sheet: Sheet1
Species	Taxid	Assembly type	Assembly level	Genome representation	Genome coverage	RefSeq category	GenBank assembly accession
Abrus precatorius (Indian licorice)	3816	haploid	Scaffold	full	140.0x	Representative Genome	GCA_003935025.1
Acer yangbiense (eudicots)	1000413	haploid	Chromosome	full	100.0x	Representative Genome	GCA_008009225.1
Actinidia rufa (nashi-kazura)	165716	haploid	Scaffold	full	270X	Representative Genome	GCA_014362265.1
Aegilops tauschii subsp. strangulata (monocots)	200361	haploid	Chromosome	full	36.0x	Representative Genome	GCA_002575655.2
Amborella trichopoda (flowering plants)	13333	haploid	Scaffold	full	30x	Representative Genome	GCA_000471905.1
Ananas comosus (pineapple)	4615	haploid	Chromosome	full	400.0x	Representative Genome	GCA_001540865.1
Apium graveolens (eudicots)	4045	haploid	Chromosome	full	101.61x	Representative Genome	GCA_009905375.1
Apostasia shenzhenica (monocots)	1088818	haploid	Scaffold	full	455.49x	Representative Genome	GCA_002786265.1
Aquilegia coerulea (Rocky Mountain columbine)	218851	haploid	Scaffold	full	7.59x	Representative Genome	GCA_002738505.1
Arabidopsis lyrata subsp. lyrata (lyrate rockcress)	81972	haploid	Scaffold	full	8x	Representative Genome	GCA_000004255.1
Arabidopsis suecica (eudicots)	45249	haploid	Chromosome	full	130x	Representative Genome	GCA_019202805.1
Arabidopsis thaliana (thale cress)	3702	haploid	Chromosome	full		Reference Genome	GCA_000001735.2
Arabidopsis thaliana x Arabidopsis arenosa (eudicots)	1240361	haploid	Chromosome	full	130x	Representative Genome	GCA_019202795.1
Arabis nemorensis (eudicots)	586526	haploid	Scaffold	full	120x	Representative Genome	GCA_902206195.3
Arachis duranensis (eudicots)	130453	haploid	Chromosome	full	100.0x	Representative Genome	GCA_000817695.2
Arachis hypogaea (peanut)	3818	haploid	Chromosome	full	48.0x	Representative Genome	GCA_003086295.2
Arachis ipaensis (eudicots)	130454	haploid	Chromosome	full	100.0x	Representative Genome	GCA_000816755.2
Aristolochia fimbriata (flowering plants)	158543	haploid	Chromosome	full	120.0x	Representative Genome	GCA_019845555.1
Asparagus officinalis (garden asparagus)	4686	haploid	Chromosome	full	123.0x	Representative Genome	GCA_001876935.1
Astrephomene gubernaculifera (green algae)	47775	haploid	Contig	full	380x	Representative Genome	GCA_021605115.1
Auxenochlorella protothecoides (green algae)	3075	haploid	Scaffold	full	145x	Representative Genome	GCA_000733215.1
Bathycoccus prasinos (green algae)	41875	haploid	Chromosome	full		Representative Genome	GCA_002220235.1
Benincasa hispida (wax gourd)	102211	haploid	Chromosome	full	50.0x	Representative Genome	GCA_009727055.1
Beta vulgaris subsp. vulgaris (beet)	3555	haploid	Chromosome	full	30.0x	Representative Genome	GCA_000511025.2
Brachypodium distachyon (stiff brome)	15368	haploid	Chromosome	full	9.43x	Representative Genome	GCA_000005505.4
Brassica carinata (eudicots)	52824	haploid	Chromosome	full	301.67x	Representative Genome	GCA_016771965.1
Brassica cretica (eudicots)	69181	haploid	Scaffold	full	55x	Representative Genome	GCA_003260655.2
Brassica napus (rape)	3708	haploid	Chromosome	full	200x	Representative Genome	GCA_000686985.2
Brassica oleracea var. oleracea (wild cabbage)	109376	haploid	Chromosome	full	94.0x	Representative Genome	GCA_000695525.1
Brassica rapa (field mustard)	3711	haploid	Chromosome	full	57x	Representative Genome	GCA_000309985.3
Buddleja alternifolia (eudicots)	168488	haploid	Chromosome	full	100.0x	Representative Genome	GCA_019426215.1
Cajanus cajan (pigeon pea)	3821	haploid	Chromosome	full	160x	Representative Genome	GCA_000340665.1
Camelina sativa (false flax)	90675	haploid	Chromosome	full	100.0x	Representative Genome	GCA_000633955.1
Camellia sinensis (black tea)	4442	haploid	Scaffold	full	300.0x	Representative Genome	GCA_004153795.1
Cannabis sativa (eudicots)	3483	haploid	Chromosome	full	100x	Representative Genome	GCA_900626175.2
Capsella rubella (eudicots)	81985	haploid	Scaffold	full	22.35X	Representative Genome	GCA_000375325.1
Capsicum annuum (eudicots)	4072	haploid	Chromosome	full	99X	Representative Genome	GCA_000710875.1
Capsicum baccatum (eudicots)	33114	haploid	Chromosome	full	136.1x	Representative Genome	GCA_002271885.2
Capsicum chinense (eudicots)	80379	haploid	Chromosome	full	132.2x	Representative Genome	GCA_002271895.2
Carex littledalei (monocots)	544730	haploid	Chromosome	full	121.95x	Representative Genome	GCA_011114355.1
Carica papaya (papaya)	3649	haploid	Scaffold	full		Representative Genome	GCA_000150535.1
Carpinus fangiana (eudicots)	176857	haploid	Chromosome	full	200.0x	Representative Genome	GCA_006937295.1
Carya illinoinensis (pecan)	32201	haploid	Chromosome	full	52.12x	Representative Genome	GCA_018687715.1
Cephalotus follicularis (eudicots)	3775	haploid	Scaffold	full	150X	Representative Genome	GCA_001972305.1
Ceratodon purpureus (mosses)	3225	haploid	Chromosome	full	140.6x	Representative Genome	GCA_014871385.1
Ceratopteris richardii (ferns)	49495	haploid	Chromosome	full	69.02x	Representative Genome	GCA_020310875.1
Chara braunii (green plants)	69332	haploid	Scaffold	full	50x	Representative Genome	GCA_003427395.1
Chenopodium quinoa (quinoa)	63459	haploid	Scaffold	full	60.0x	Representative Genome	GCA_001683475.1
Chlamydomonas eustigma (green algae)	1157962	haploid	Scaffold	full	20x	Representative Genome	GCA_002335675.1
Chlamydomonas incerta (green algae)	51695	haploid	Contig	full	49.0x	Representative Genome	GCA_016834605.1
Chlamydomonas reinhardtii (green algae)	3055	haploid	Scaffold	full		Representative Genome	GCA_000002595.2
Chlamydomonas schloesseri (green algae)	2026947	haploid	Contig	full	47.0x	Representative Genome	GCA_016834595.1
Chlorella desiccata (nom. nud.) (green algae)	1650286	haploid	Contig	full	31.0x	Representative Genome	GCA_019044685.2
Chlorella variabilis (green algae)	554065	haploid	Scaffold	full	8.9x	Representative Genome	GCA_000147415.1
Chloropicon primus (green algae)	1764295	haploid	Complete Genome	full	391.0x	Representative Genome	GCA_007859695.1
Chondrus crispus (carragheen)	2769	haploid	Scaffold	full		Representative Genome	GCA_000350225.2
Cicer arietinum (chickpea)	3827	haploid	Chromosome	full	120x	Representative Genome	GCA_000331145.1
Cinnamomum micranthum f. kanehirae (flowering plants)	337451	haploid	Scaffold	full	85.0x	Representative Genome	GCA_003546025.1
Citrus clementina (clementine)	85681	haploid	Scaffold	full	6.96x	Representative Genome	GCA_000493195.1
Citrus sinensis (sweet orange)	2711	haploid	Chromosome	full	214.0x	Representative Genome	GCA_000317415.1
Citrus unshiu (eudicots)	55188	haploid	Scaffold	full	144x	Representative Genome	GCA_002897195.1
Coccomyxa subellipsoidea C-169 (green algae)	574566	haploid	Contig	full	8.16x + targeted finishing	Representative Genome	GCA_000258705.1
Coffea arabica (coffee)	13443	haploid	Chromosome	full	160.0x	Representative Genome	GCA_003713225.1
Coffea canephora (robusta coffee)	49390	haploid	Chromosome	full	24x	Representative Genome	GCA_900059795.1
Coffea eugenioides (eudicots)	49369	haploid	Chromosome	full	160.0x	Representative Genome	GCA_003713205.1
Coptis chinensis (flowering plants)	261450	haploid	Chromosome	full	73x	Representative Genome	GCA_015680905.1
Corchorus capsularis (jute)	210143	haploid	Scaffold	full	25.0x	Representative Genome	GCA_001974805.1
Corchorus olitorius (Nalta jute)	93759	haploid	Contig	full	29.0x	Representative Genome	GCA_001974825.1
Corymbia citriodora subsp. variegata (lemon-scented gum)	360336	haploid	Chromosome	full	405x	Representative Genome	GCA_014858505.1
Cucumis melo (muskmelon)	3656	haploid	Scaffold	full		Representative Genome	GCA_000313045.1
Cucumis sativus (cucumber)	3659	haploid	Chromosome	full	50.0x	Representative Genome	GCA_000004075.3
Cucurbita argyrosperma subsp. sororia (eudicots)	37648	haploid	Chromosome	full	288.4x	Representative Genome	GCA_018691285.1
Cucurbita maxima (winter squash)	3661	haploid	Scaffold	full	282.7x	Representative Genome	GCA_002738345.1
Cucurbita moschata (crookneck pumpkin)	3662	haploid	Scaffold	full	215.5x	Representative Genome	GCA_002738365.1
Cucurbita pepo subsp. pepo (vegetable marrow)	3664	haploid	Chromosome	full	198.0x	Representative Genome	GCA_002806865.2
Cuscuta australis (eudicots)	267555	haploid	Contig	full	97.6x	Representative Genome	GCA_003260385.1
Cuscuta campestris (field dodder)	132261	haploid	Scaffold	full	60x	Representative Genome	GCA_900332095.2
Cynara cardunculus var. scolymus (eudicots)	59895	haploid	Chromosome	full	80.0x	Representative Genome	GCA_001531365.1
Datura stramonium (jimsonweed)	4076	haploid	Scaffold	full	90.0x	Representative Genome	GCA_018107945.1
Daucus carota subsp. sativus (carrot)	79200	haploid	Chromosome	full	186.0x	Representative Genome	GCA_001625215.1
Dendrobium catenatum (monocots)	906689	haploid	Scaffold	full	202.0x	Representative Genome	GCA_001605985.2
Dichanthelium oligosanthes (monocots)	888268	haploid	Scaffold	full	234.0x	Representative Genome	GCA_001633215.2
Digitaria exilis (monocots)	1010633	haploid	Contig	full	80.0x	Representative Genome	GCA_015342445.1
Dioscorea alata (monocots)	55571	haploid	Chromosome	full	234.0x	Representative Genome	GCA_020875875.1
Dioscorea cayenensis subsp. rotundata (Guinea yam)	55577	haploid	Chromosome	full	34x	Representative Genome	GCA_009730915.2
Dorcoceras hygrometricum (eudicots)	472368	haploid	Scaffold	full	287.0x	Representative Genome	GCA_001598015.1
Dunaliella salina (green algae)	3046	haploid	Scaffold	full	89.6x	Representative Genome	GCA_002284615.2
Durio zibethinus (durian)	66656	haploid	Scaffold	full	153.0x	Representative Genome	GCA_002303985.1
Edaphochlamys debaryana (green algae)	47281	haploid	Contig	full	40.0x	Representative Genome	GCA_016858145.1
Elaeis guineensis (African oil palm)	51953	haploid	Chromosome	full	16.0x	Representative Genome	GCA_000442705.1
Eleusine coracana subsp. coracana (finger millet)	191504	haploid	Scaffold	full	1260x	Representative Genome	GCA_021604985.1
Ensete ventricosum (monocots)	4639	haploid	Scaffold	full	45.0x	Representative Genome	GCA_000818735.3
Eragrostis curvula (weeping love grass)	38414	haploid	Chromosome	full	90.0x	Representative Genome	GCA_007726485.1
Erigeron canadensis (horseweed)	72917	haploid	Chromosome	full	248.0x	Representative Genome	GCA_010389155.1
Erythranthe guttata (spotted monkey flower)	4155	haploid	Scaffold	full	6.43x	Representative Genome	GCA_000504015.1
Eucalyptus grandis (rose gum)	71139	haploid	Chromosome	full	25x	Representative Genome	GCA_016545825.1
Eutrema salsugineum (saltwater cress)	72664	haploid	Scaffold	full	7.78X	Representative Genome	GCA_000478725.1
Fragaria vesca subsp. vesca (wild strawberry)	101020	haploid	Chromosome	full	49x	Representative Genome	GCA_000184155.1
Genlisea aurea (eudicots)	192259	haploid	Scaffold	full	300.0x	Representative Genome	GCA_000441915.1
Glycine max (soybean)	3847	haploid	Chromosome	full	8.05x	Representative Genome	GCA_000004515.4
Glycine soja (wild soybean)	3848	haploid	Chromosome	full	77.0x	Representative Genome	GCA_004193775.2
Gonium pectorale (green algae)	33097	haploid	Scaffold	full	50.0x	Representative Genome	GCA_001584585.1
Gossypium anomalum (eudicots)	47600	haploid	Chromosome	full	55.0x	Representative Genome	GCA_019455425.1
Gossypium arboreum (tree cotton)	29729	haploid	Chromosome	full	110x	Representative Genome	GCA_000612285.2
Gossypium aridum (eudicots)	34290	haploid	Chromosome	full	56.49x	Representative Genome	GCA_013487665.1
Gossypium armourianum (eudicots)	34283	haploid	Chromosome	full	54.26x	Representative Genome	GCA_013677265.1
Gossypium australe (eudicots)	47621	haploid	Chromosome	full	70.0x	Representative Genome	GCA_005393395.2
Gossypium darwinii (eudicots)	34276	haploid	Chromosome	full	80.57x	Representative Genome	GCA_007990325.1
Gossypium davidsonii (eudicots)	34287	haploid	Chromosome	full	54.85x	Representative Genome	GCA_013677245.1
Gossypium gossypioides (eudicots)	34282	haploid	Chromosome	full	59.15x	Representative Genome	GCA_013467495.1
Gossypium harknessii (eudicots)	34285	haploid	Chromosome	full	61.29x	Representative Genome	GCA_013677255.1
Gossypium hirsutum (cotton)	3635	haploid	Chromosome	full	200x	Representative Genome	GCA_000987745.1
Gossypium klotzschianum (eudicots)	34286	haploid	Chromosome	full	57.07x	Representative Genome	GCA_013677235.1
Gossypium laxum (eudicots)	34288	haploid	Chromosome	full	60.66x	Representative Genome	GCA_013511315.1
Gossypium lobatum (eudicots)	34289	haploid	Chromosome	full	57.36x	Representative Genome	GCA_013467485.1
Gossypium raimondii (eudicots)	29730	haploid	Chromosome	full	19.7x	Representative Genome	GCA_000327365.1
Gossypium schwendimanii (eudicots)	34291	haploid	Chromosome	full	97.95x	Representative Genome	GCA_013677275.1
Gossypium stocksii (eudicots)	47602	haploid	Chromosome	full	100.0x	Representative Genome	GCA_020496765.1
Gossypium trilobum (eudicots)	34281	haploid	Chromosome	full	55.93x	Representative Genome	GCA_013467465.1
Handroanthus impetiginosus (eudicots)	429701	haploid	Scaffold	full	91.0x	Representative Genome	GCA_002762385.1
Helianthus annuus (common sunflower)	4232	haploid	Chromosome	full	100.0x	Representative Genome	GCA_002127325.2
Herrania umbratica (eudicots)	108875	haploid	Scaffold	full	223.0x	Representative Genome	GCA_002168275.2
Hevea brasiliensis (rubber tree)	3981	haploid	Scaffold	full	99.0x	Representative Genome	GCA_001654055.1
Hibiscus syriacus (Rose-of-Sharon)	106335	haploid	Scaffold	full	74.0x	Representative Genome	GCA_006381635.2
Hordeum vulgare subsp. vulgare (domesticated barley)	112509	haploid	Chromosome	full	25x	Representative Genome	GCA_904849725.1
Ipomoea nil (Japanese morning glory)	35883	haploid	Scaffold	full	1231x	Representative Genome	GCA_001879475.1
Ipomoea triloba (trilobed morning glory)	35885	haploid	Chromosome	full	290.0x	Representative Genome	GCA_003576645.1
Jatropha curcas (eudicots)	180498	haploid	Scaffold	full	190.0x	Representative Genome	GCA_014843425.1
Juglans microcarpa x Juglans regia (eudicots)	2249226	haploid (principal pseudohaplotype of diploid)	Chromosome	full	47x	Representative Genome	GCA_004785595.1
Juglans regia (English walnut)	51240	haploid	Chromosome	full	155.0x	Representative Genome	GCA_001411555.2
Kingdonia uniflora (flowering plants)	39325	haploid	Contig	full	90.0x	Representative Genome	GCA_014058105.1
Klebsormidium nitens (green plants)	105231	haploid	Scaffold	full	40x	Representative Genome	GCA_000708835.1
Lactuca saligna (eudicots)	75948	haploid	Chromosome	full	2553x	Representative Genome	GCA_902860255.1
Lactuca sativa (eudicots)	4236	haploid	Chromosome	full	72.0x	Representative Genome	GCA_002870075.2
Lithospermum erythrorhizon (eudicots)	34254	haploid	Contig	full	100.0x	Representative Genome	GCA_019722365.1
Lupinus albus (white lupine)	3870	haploid	Chromosome	full	140.0x	Representative Genome	GCA_010261695.1
Lupinus angustifolius (narrow-leaved blue lupine)	3871	haploid	Chromosome	full	245.0x	Representative Genome	GCA_001865875.1
Macadamia integrifolia (macadamia nut)	60698	haploid	Chromosome	full	133.6x	Representative Genome	GCA_013358625.1
Macleaya cordata (flowering plants)	56857	haploid	Scaffold	full	503.0x	Representative Genome	GCA_002174775.1
Malus baccata (shan jing zi)	106549	haploid	Scaffold	full	248.0x	Representative Genome	GCA_006547085.1
Malus domestica (apple)	3750	haploid	Chromosome	full	700.0x	Representative Genome	GCA_002114115.1
Mangifera indica (mango)	29780	haploid	Chromosome	full	240.0x	Representative Genome	GCA_011075055.1
Manihot esculenta (cassava)	3983	haploid	Chromosome	full	121x	Representative Genome	GCA_001659605.1
Marchantia paleacea (liverworts)	56867	haploid	Contig	full	64x	Representative Genome	GCA_014180765.2
Marchantia polymorpha (liverwort)	3197	haploid	Scaffold	full	26.74x	Representative Genome	GCA_003032435.1
Medicago truncatula (barrel medic)	3880	haploid	Chromosome	full	109.0x	Representative Genome	GCA_003473485.2
Micractinium conductrix (green algae)	554055	haploid	Contig	full	57.0x	Representative Genome	GCA_002245815.2
Micromonas commoda (green algae)	296587	haploid	Complete Genome	full		Representative Genome	GCA_000090985.2
Micromonas pusilla CCMP1545 (green algae)	564608	haploid	Scaffold	full		Representative Genome	GCA_000151265.1
Microthlaspi erraticum (eudicots)	1685480	haploid	Scaffold	full	120x	Representative Genome	GCA_902728155.2
Mikania micrantha (eudicots)	192012	haploid	Chromosome	full	134.0x	Representative Genome	GCA_009363875.1
Miscanthus lutarioriparius (monocots)	422564	haploid	Scaffold	full	150x	Representative Genome	GCA_904845875.1
Momordica charantia (bitter melon)	3673	haploid	Scaffold	full	110x	Representative Genome	GCA_001995035.1
Monoraphidium neglectum (green algae)	145388	haploid	Scaffold	full	49.3x	Representative Genome	GCA_000611645.1
Morella rubra (eudicots)	262757	haploid	Chromosome	full	293.0x	Representative Genome	GCA_003952965.2
Morus notabilis (eudicots)	981085	haploid	Scaffold	full	236x	Representative Genome	GCA_000414095.2
Mucuna pruriens (eudicots)	157652	haploid	Scaffold	full	2.0x	Representative Genome	GCA_003370565.1
Musa acuminata subsp. malaccensis (wild Malaysian banana)	214687	haploid	Chromosome	full		Representative Genome	GCA_000313855.2
Musa balbisiana (Balbis banana)	52838	haploid	Chromosome	full	113.0x	Representative Genome	GCA_004837865.1
Nelumbo nucifera (sacred lotus)	4432	haploid	Scaffold	full	100.0x	Representative Genome	GCA_000365185.2
Nicotiana attenuata (eudicots)	49451	haploid	Chromosome	full	30.0x	Representative Genome	GCA_001879085.1
Nicotiana sylvestris (wood tobacco)	4096	haploid	Scaffold	full	94.0x	Representative Genome	GCA_000393655.1
Nicotiana tabacum (common tobacco)	4097	haploid	Scaffold	full	49.0x	Representative Genome	GCA_000715135.1
Nicotiana tomentosiformis (eudicots)	4098	haploid	Scaffold	full	146.0x	Representative Genome	GCA_000390325.2
Nymphaea colorata (flowering plants)	210225	haploid	Chromosome	full	124.0x	Representative Genome	GCA_008831285.1
Nymphaea thermarum (flowering plants)	419125	haploid	Scaffold	full	60.0x	Representative Genome	GCA_011799765.1
Nyssa sinensis (eudicots)	561372	haploid	Chromosome	full	99.12x	Representative Genome	GCA_008638375.1
Olea europaea var. sylvestris (wild olive)	158386	haploid	Chromosome	full	220.0x	Representative Genome	GCA_002742605.1
Oryza brachyantha (malo sina)	4533	haploid	Chromosome	full	104x	Representative Genome	GCA_000231095.2
Oryza sativa Japonica Group (Japanese rice)	39947	haploid	Chromosome	full		Representative Genome	GCA_001433935.1
Ostreococcus lucimarinus CCE9901 (green algae)	436017	haploid	Complete Genome	full		Representative Genome	GCA_000092065.1
Ostreococcus tauri (green algae)	70448	haploid	Chromosome	full		Representative Genome	GCA_000214015.2
Panicum hallii (monocots)	206008	haploid	Chromosome	full	202x	Representative Genome	GCA_002211085.2
Panicum virgatum (switchgrass)	38727	haploid	Chromosome	full	121.66x	Representative Genome	GCA_016808335.1
Papaver somniferum (opium poppy)	3469	haploid	Chromosome	full	239.0x	Representative Genome	GCA_003573695.1
Parasponia andersonii (eudicots)	3476	haploid	Scaffold	full	100.0x	Representative Genome	GCA_002914805.1
Perilla frutescens var. frutescens (eudicots)	151328	haploid	Scaffold	full	54.5x	Representative Genome	GCA_019511825.2
Phalaenopsis equestris (monocots)	78828	haploid	Scaffold	full	99.5x	Representative Genome	GCA_001263595.1
Phaseolus vulgaris (eudicots)	3885	haploid	Chromosome	full	21.02X	Representative Genome	GCA_000499845.1
Phoenix dactylifera (date palm)	42345	haploid	Chromosome	full	100x	Representative Genome	GCA_009389715.1
Phtheirospermum japonicum (eudicots)	374723	haploid	Scaffold	full	83x	Representative Genome	GCA_014905375.1
Physcomitrella patens (mosses)	3218	haploid	Chromosome	full	18.49x	Representative Genome	GCA_000002425.2
Pistacia vera (pistachio)	55513	haploid	Scaffold	full	374x	Representative Genome	GCA_008641045.1
Populus alba (eudicots)	43335	haploid	Contig	full	130.17x	Representative Genome	GCA_005239225.1
Populus deltoides (eudicots)	3696	haploid	Chromosome	full	100.0x	Representative Genome	GCA_015852605.2
Populus euphratica (Euphrates poplar)	75702	haploid	Scaffold	full	115x (4.4x fosmid+111x WGS)	Representative Genome	GCA_000495115.1
Populus tomentosa (Chinese white poplar)	118781	haploid	Chromosome	full	75.0x	Representative Genome	GCA_018804465.1
Populus trichocarpa (black cottonwood)	3694	haploid	Chromosome	full	8x	Representative Genome	GCA_000002775.3
Prosopis alba (algarrobo blanco)	207710	haploid	Contig	full	30.0x	Representative Genome	GCA_004799145.1
Prunus armeniaca (apricot)	36596	haploid	Contig	full	40x	Representative Genome	GCA_903112645.1
Prunus avium (sweet cherry)	42229	haploid	Scaffold	full	327x	Representative Genome	GCA_002207925.1
Prunus dulcis (almond)	3755	haploid	Chromosome	full	800x	Representative Genome	GCA_902201215.1
Prunus mume (Japanese apricot)	102107	haploid	Chromosome	full	180x	Representative Genome	GCA_000346735.1
Prunus persica (peach)	3760	haploid	Chromosome	full	8.47x	Representative Genome	GCA_000346465.2
Punica granatum (pomegranate)	22663	haploid	Chromosome	full	60.0x	Representative Genome	GCA_007655135.2
Pycnococcus provasolii (green algae)	41880	haploid	Contig	full	496x	Representative Genome	GCA_015473125.1
Pyrus ussuriensis x Pyrus communis (eudicots)	2448454	haploid	Chromosome	full	123.0x	Representative Genome	GCA_008932095.1
Pyrus x bretschneideri (Chinese white pear)	225117	haploid	Scaffold	full	7.6x BAC; the average coverage depth of each BAC is 86x; additional 107.6x WGS	Representative Genome	GCA_000315295.1
Quercus lobata (valley oak)	97700	haploid	Chromosome	full	280.0x	Representative Genome	GCA_001633185.5
Quercus suber (cork oak)	58331	haploid	Scaffold	full	737.72x	Representative Genome	GCA_002906115.1
Raphanus sativus (radish)	3726	haploid	Scaffold	full	267.0x	Representative Genome	GCA_000801105.2
Raphidocelis subcapitata (green algae)	307507	haploid	Scaffold	full	80x	Representative Genome	GCA_003203535.1
Rhamnella rubrinervis (eudicots)	2594499	haploid	Chromosome	full	69.3x	Representative Genome	GCA_007844105.2
Rhododendron griersonianum (eudicots)	479676	haploid	Chromosome	full	100.0x	Representative Genome	GCA_018127125.1
Rhododendron simsii (eudicots)	118357	haploid	Chromosome	full	100.0x	Representative Genome	GCA_014282245.1
Rhododendron williamsianum (eudicots)	262921	haploid	Chromosome	full	382.0x	Representative Genome	GCA_009746105.1
Ricinus communis (castor bean)	3988	haploid	Scaffold	full	4.5x	Representative Genome	GCA_000151685.2
Rosa chinensis (China rose)	74649	haploid	Chromosome	full	80.0x	Representative Genome	GCA_002994745.2
Salix brachista (eudicots)	2182728	haploid	Chromosome	full	75.0x	Representative Genome	GCA_009078335.1
Salix dunnii (eudicots)	1413687	haploid	Chromosome	full	180.0x	Representative Genome	GCA_015731905.1
Salix suchowensis (eudicots)	1278906	haploid	Chromosome	full	78.0x	Representative Genome	GCA_017552425.1
Salvia splendens (eudicots)	180675	haploid	Chromosome	full	100.0x	Representative Genome	GCA_004379255.2
Scenedesmus sp. (green algae)	2056403	haploid	Scaffold	full	40x	Representative Genome	GCA_004335835.1
Selaginella moellendorffii (club-mosses)	88036	haploid	Scaffold	full	7.0x	Representative Genome	GCA_000143415.2
Senna tora (eudicots)	362788	haploid	Chromosome	full	146.0x	Representative Genome	GCA_014851425.1
Sesamum indicum (sesame)	4182	haploid	Chromosome	full	152.7x	Representative Genome	GCA_000512975.1
Setaria italica (foxtail millet)	4555	haploid	Chromosome	full	6.96x	Representative Genome	GCA_000263155.2
Setaria viridis (monocots)	4556	haploid	Chromosome	full	118x	Representative Genome	GCA_005286985.1
Sinapis alba (white mustard)	3728	haploid	Scaffold	full	100x	Representative Genome	GCA_012274485.2
Solanum chilense (eudicots)	4083	haploid	Scaffold	full	122.0x	Representative Genome	GCA_006013705.1
Solanum commersonii (Commerson's wild potato)	4109	haploid	Chromosome	full	40.0x	Representative Genome	GCA_018258275.1
Solanum lycopersicum (tomato)	4081	haploid	Chromosome	full	27.0x	Representative Genome	GCA_000188115.3
Solanum pennellii (eudicots)	28526	haploid	Chromosome	full	210x	Representative Genome	GCA_001406875.2
Solanum tuberosum (potato)	4113	haploid	Scaffold	full	114X	Representative Genome	GCA_000226075.1
Sorghum bicolor (sorghum)	4558	haploid	Chromosome	full	8x	Representative Genome	GCA_000003195.3
Spatholobus suberectus (eudicots)	455371	haploid	Chromosome	full		Representative Genome	GCA_004329165.1
Spinacia oleracea (spinach)	3562	haploid	Scaffold	full	168.0x	Representative Genome	GCA_002007265.1
Spirodela intermedia (monocots)	51605	haploid	Chromosome	full	150x	Representative Genome	GCA_902729315.2
Striga asiatica (witchweed)	4170	haploid	Scaffold	full	143x	Representative Genome	GCA_008636005.1
Tarenaya hassleriana (spider flower)	28532	haploid	Scaffold	full	139x	Representative Genome	GCA_000463585.1
Telopea speciosissima (flowering plants)	54955	haploid	Chromosome	full	193.0x	Representative Genome	GCA_018873765.1
Tetrabaena socialis (green algae)	47790	haploid	Scaffold	full	300.0x	Representative Genome	GCA_002891735.1
Tetracentron sinense (flowering plants)	13715	haploid	Chromosome	full	100.0x	Representative Genome	GCA_015143295.1
Thalictrum thalictroides (rue-anemone)	46969	haploid	Scaffold	full	55.0x	Representative Genome	GCA_013358455.1
Theobroma cacao (cacao)	3641	haploid	Chromosome	full		Representative Genome	GCA_000208745.2
Trema orientale (eudicots)	63057	haploid	Scaffold	full	100.0x	Representative Genome	GCA_002914845.1
Trifolium medium (eudicots)	97028	haploid	Scaffold	full	23.0x	Representative Genome	GCA_003490085.1
Trifolium pratense (eudicots)	57577	haploid	Chromosome	full	55.0x	Representative Genome	GCA_020283565.1
Trifolium subterraneum (eudicots)	3900	haploid	Scaffold	full	552.8x	Representative Genome	GCA_001742945.1
Tripterygium wilfordii (eudicots)	458696	haploid	Chromosome	full	793.34x	Representative Genome	GCA_013401445.1
Triticum aestivum (bread wheat)	4565	haploid	Chromosome	full	234.0x	Representative Genome	GCA_018294505.1
Triticum dicoccoides (wild emmer wheat)	85692	haploid	Chromosome	full	176.0x	Representative Genome	GCA_002162155.2
Triticum turgidum subsp. durum (durum wheat)	4567	haploid	Chromosome	full	270x	Representative Genome	GCA_900231445.1
Vaccinium darrowii (eudicots)	229202	haploid	Chromosome	full	64.0x	Representative Genome	GCA_020921065.1
Vanilla planifolia (cultivated vanilla)	51239	haploid	Chromosome	full	50.0x	Representative Genome	GCA_016413895.1
Vigna angularis (adzuki bean)	3914	haploid	Chromosome	full	167.67x	Representative Genome	GCA_001190045.1
Vigna radiata var. radiata (mung bean)	3916	haploid	Chromosome	full	300.0x	Representative Genome	GCA_000741045.2
Vigna unguiculata (cowpea)	3917	haploid	Chromosome	full	91.0x	Representative Genome	GCA_004118075.1
Vitis vinifera (wine grape)	29760	haploid	Chromosome	full		Representative Genome	GCA_000003745.2
Volvox africanus (green algae)	51714	haploid	Contig	full	294x	Representative Genome	GCA_019650175.1
Volvox carteri f. nagariensis (green algae)	3068	haploid	Scaffold	full	8x	Representative Genome	GCA_000143455.1
Zea mays (maize)	4577	haploid	Chromosome	full	83x	Representative Genome	GCA_902167145.1
Zingiber officinale (ginger)	94328	haploid	Chromosome	full	100.0x	Representative Genome	GCA_018446385.1
Zizania palustris (monocots)	103762	haploid	Scaffold	full	33.0x	Representative Genome	GCA_019279435.1
Ziziphus jujuba (common jujube)	326968	haploid	Chromosome	full	255.52x	Representative Genome	GCA_000826755.1
Zostera marina (monocots)	29655	haploid	Scaffold	full	47.7x	Representative Genome	GCA_001185155.1
