# Supplementary material for: PltRNAdb: Plant transfer RNA database
Source: PLoS One. 2022 May 23;17(5):e0268904. doi: 10.1371/journal.pone.0268904 (PMC9126412; doi:10.1371/journal.pone.0268904)
Supplement: S2 Table — (XLSX) [file pone.0268904.s002.xlsx]

## Sheet: Sheet1
Plant Species	PtRNAdb
	Total number of predicted tRNA genes	Total number of tRNAs with introns
Abrus precatorius	1142	30
Acer yangbiense	1043	36
Actinidia rufa	904	44
Aegilops tauschii	4269	105
Ananas comosus	512	20
Apium graveolens	950	37
Apostasia shenzhenica	232	12
Aquilegia coerulea	1116	86
Arabidopsis suecica	1209	95
Arabidopsis thaliana x Arabidopsis arenosa	1168	101
Arabis nemorensis	476	25
Arachis duranensis	1053	37
Arachis hypogaea	3587	71
Arachis ipaensis	1452	35
Aristolochia fimbriata	1898	55
Asparagus officinalis	649	31
Astrephomene gubernaculifera	2257	678
Auxenochlorella protothecoides	76	13
Bathycoccus prasinos	26	10
Benincasa hispida	1246	47
Beta vulgaris	1345	101
Brassica carinata	2964	210
Brassica cretica	1091	76
Buddleja alternifolia	754	33
Cajanus cajan	783	42
Camelina sativa	2205	182
Camellia sinensis	958	84
Cannabis sativa	582	29
Capsicum baccatum	1846	53
Capsicum chinense	1590	51
Carex littledalei	505	23
Carica papaya	425	17
Carpinus fangiana	632	62
Carya illinoinensis	499	29
Cephalotus follicularis	287	16
Ceratodon purpureus	1528	67
Ceratopteris richardii	3539	80
Chenopodium quinoa	3130	96
Chlamydomonas eustigma	76	11
Chlamydomonas incerta	274	142
Chlamydomonas schloesseri	407	248
Chlorella variabilis	42	13
Chloropicon primus	43	30
Cicer arietinum	710	37
Cinnamomum micranthum f. kanehirae	622	32
Citrus clementina	519	20
Citrus sinensis	454	24
Citrus unshiu	420	20
Coccomyxa subellipsoidea	81	4
Coffea arabica	1047	45
Coffea eugenioides	898	27
Coptis chinensis	1546	280
Corchorus capsularis	1	1
Corchorus olitorius	410	22
Corymbia citriodora	900	69
Cucumis melo	676	31
Cucumis sativus	678	31
Cucurbita argyrosperma	7607	469
Cucurbita maxima	9402	375
Cucurbita moschata	10582	452
Cucurbita pepo	6756	372
Cuscuta australis	585	39
Cuscuta campestris	1193	69
Cynara cardunculus	813	59
Datura stramonium	1606	79
Daucus carota	613	35
Dendrobium catenatum	350	18
Dichanthelium oligosanthes	440	21
Digitaria exilis	1549	74
Dioscorea alata	393	24
Dioscorea cayenensis	647	23
Dorcoceras hygrometricum	532	189
Dunaliella salina	179	71
Durio zibethinus	1019	41
Edaphochlamys debaryana	450	172
Elaeis guineensis	543	29
Eleusine coracana	1977	81
Ensete ventricosum	689	37
Eragrostis curvula	1508	37
Erigeron canadensis	1230	40
Erythranthe guttata	836	38
Eucalyptus grandis	565	24
Fragaria vesca	541	26
Galdieria sulphuraria	86	2
Genlisea aurea	239	8
Glycine soja	1086	47
Gonium pectorale	238	77
Gossypium anomalum	1184	48
Gossypium arboreum	1325	55
Gossypium aridum	728	194
Gossypium armourianum	887	37
Gossypium australe	1405	64
Gossypium darwinii	2320	97
Gossypium davidsonii	1026	45
Gossypium gossypioides	802	34
Gossypium harknessii	917	80
Gossypium hirsutum	2207	96
Gossypium klotzschianum	868	31
Gossypium laxum	990	47
Gossypium lobatum	787	206
Gossypium schwendimanii	1097	48
Gossypium stocksii	1252	56
Gossypium trilobum	875	42
Handroanthus impetiginosus	753	30
Herrania umbratica	385	23
Hevea brasiliensis	766	36
Hibiscus syriacus	7924	140
Ipomoea nil	14904	1263
Ipomoea triloba	3592	208
Jatropha curcas	726	38
Juglans microcarpa x Juglans regia	505	31
Juglans regia	522	30
Kingdonia uniflora	1124	107
Lactuca saligna	1965	54
Lactuca sativa	1667	54
Lithospermum erythrorhizon	708	35
Lupinus albus	1756	76
Lupinus angustifolius	1104	58
Macadamia integrifolia	1210	132
Macleaya cordata	869	72
Malus baccata	777	39
Mangifera indica	605	33
Marchantia paleacea	847	27
Micractinium conductrix	48	6
Micromonas commoda	51	7
Micromonas pusilla	41	12
Microthlaspi erraticum	539	58
Mikania micrantha	1254	38
Miscanthus lutarioriparius	1421	91
Momordica charantia	983	49
Monoraphidium neglectum	38	3
Morella rubra	672	25
Morus notabilis	597	27
Mucuna pruriens	314	23
Musa acuminata	875	47
Musa balbisiana	930	46
Nelumbo nucifera	1344	63
Nicotiana attenuata	1985	62
Nicotiana sylvestris	1514	57
Nicotiana tomentosiformis	1569	53
Nymphaea colorata	968	19
Nymphaea thermarum	445	17
Nyssa sinensis	685	32
Olea europaea	927	31
Oryza brachyantha	524	26
Ostreococcus lucimarinus	42	27
Panicum hallii	655	31
Panicum virgatum	1252	68
Papaver somniferum	5937	235
Parasponia andersonii	382	16
Perilla frutescens	1453	75
Phalaenopsis equestris	327	11
Phoenix dactylifera	617	36
Phtheirospermum japonicum	1540	47
Pistacia vera	786	44
Populus alba	709	45
Populus deltoides	737	58
Populus euphratica	807	49
Populus tomentosa	1295	92
Prosopis alba	944	42
Prunus armeniaca	771	32
Prunus avium	542	32
Prunus dulcis	537	34
Prunus mume	585	29
Prunus persica	508	27
Punica granatum	516	24
Pycnococcus provasolii	10	7
Pyrus ussuriensis x Pyrus communis	689	39
Pyrus x bretschneideri	708	44
Quercus lobata	786	32
Quercus suber	958	132
Raphanus sativus	1518	99
Raphidocelis subcapitata	55	2
Rhamnella rubrinervis	473	18
Rhododendron griersonianum	579	37
Rhododendron simsii	454	21
Rhododendron williamsianum	428	37
Ricinus communis	729	26
Salix brachista	816	86
Salix dunnii	689	45
Salix suchowensis	863	110
Salvia splendens	1709	69
Senna tora	715	33
Sesamum indicum	910	45
Setaria italica	723	34
Setaria viridis	659	33
Sinapis alba	1436	111
Solanum chilense	884	49
Solanum commersonii	1053	51
Solanum pennellii	1101	58
Spatholobus suberectus	726	33
Spinacia oleracea	2888	101
Spirodela intermedia	168	7
Striga asiatica	516	21
Tarenaya hassleriana	638	46
Telopea speciosissima	2419	365
Tetrabaena socialis	178	58
Tetracentron sinense	804	47
Thalictrum thalictroides	575	89
Theobroma cacao	450	25
Trema orientale	445	20
Trifolium medium	698	24
Trifolium pratense	1005	50
Trifolium subterraneum	1036	55
Tripterygium wilfordii	440	28
Triticum dicoccoides	8607	229
Triticum turgidum	8363	215
Vaccinium darrowii	521	41
Vanilla planifolia	549	16
Vigna angularis	651	32
Vigna radiata	615	30
Vigna unguiculata	1781	73
Volvox africanus	960	257
Volvox carteri	1062	281
Zingiber officinale	3888	491
Zizania palustris	688	31
Ziziphus jujuba	1457	37
Zostera marina	372	17
