# Supplementary material for: PltRNAdb: Plant transfer RNA database
Source: PLoS One. 2022 May 23;17(5):e0268904. doi: 10.1371/journal.pone.0268904 (PMC9126412; doi:10.1371/journal.pone.0268904)
Supplement: S3 Table — (XLS) [file pone.0268904.s003.xls]

## Sheet: Shared between PtRNAdb & NCBI
PtRNAdb											NCBI GFF
PtRNAdb tRNA ID	Genome	NCBI Accession number	Start within Genome Sequence	End within Genome Sequence	tRNA Type	Anti Codon	Intron Begin	Intron End	Score		NCBI Accession number	Start within Genome Sequence	End within Genome Sequence	Strand	Annotation
Arabidopsis_thaliana_NC_003070.9.trna244-Gln	Nuclear	NC_003070.9	111961	111890	Gln	CTG	0	0	72.9		NC_003070.9	111890	111961	-	ID=gene-AT1G01270;Dbxref=Araport:AT1G01270,TAIR:AT1G01270,GeneID:3766639;Name=AT1G01270;gbkey=Gene;gene_biotype=tRNA;gene_synonym=51947.TRNA-GLN-1;locus_tag=AT1G01270
Arabidopsis_thaliana_NC_003070.9.trna1-Val	Nuclear	NC_003070.9	306384	306456	Val	TAC	0	0	74.4		NC_003070.9	306384	306456	+	ID=gene-AT1G01870;Dbxref=Araport:AT1G01870,TAIR:AT1G01870,GeneID:3766640;Name=AT1G01870;gbkey=Gene;gene_biotype=tRNA;gene_synonym=51779.TRNA-VAL-1;locus_tag=AT1G01870
Arabidopsis_thaliana_NC_003070.9.trna243-Lys	Nuclear	NC_003070.9	309347	309275	Lys	CTT	0	0	87.7		NC_003070.9	309275	309347	-	ID=gene-AT1G01890;Dbxref=Araport:AT1G01890,TAIR:AT1G01890,GeneID:3766641;Name=AT1G01890;gbkey=Gene;gene_biotype=tRNA;gene_synonym=51779.TRNA-LYS-1;locus_tag=AT1G01890
Arabidopsis_thaliana_NC_003070.9.trna2-Phe	Nuclear	NC_003070.9	515494	515566	Phe	GAA	0	0	78.3		NC_003070.9	515494	515566	+	ID=gene-AT1G02480;Dbxref=Araport:AT1G02480,TAIR:AT1G02480,GeneID:3766643;Name=AT1G02480;gbkey=Gene;gene_biotype=tRNA;gene_synonym=51953.TRNA-PHE-1;locus_tag=AT1G02480
Arabidopsis_thaliana_NC_003070.9.trna3-His	Nuclear	NC_003070.9	552640	552711	His	GTG	0	0	63		NC_003070.9	552640	552711	+	ID=gene-AT1G02600;Dbxref=Araport:AT1G02600,TAIR:AT1G02600,GeneID:3766644;Name=AT1G02600;gbkey=Gene;gene_biotype=tRNA;gene_synonym=51953.TRNA-HIS-1;locus_tag=AT1G02600
Arabidopsis_thaliana_NC_003070.9.trna4-Lys	Nuclear	NC_003070.9	604402	604474	Lys	CTT	0	0	87.7		NC_003070.9	604402	604474	+	ID=gene-AT1G02760;Dbxref=Araport:AT1G02760,TAIR:AT1G02760,GeneID:3766645;Name=AT1G02760;gbkey=Gene;gene_biotype=tRNA;gene_synonym=51600.TRNA-LYS-1,51953.TRNA-LYS-1;locus_tag=AT1G02760
Arabidopsis_thaliana_NC_003070.9.trna5-Asp	Nuclear	NC_003070.9	877648	877719	Asp	GTC	0	0	69.8		NC_003070.9	877648	877719	+	ID=gene-AT1G03515;Dbxref=Araport:AT1G03515,TAIR:AT1G03515,GeneID:3766649;Name=AT1G03515;gbkey=Gene;gene_biotype=tRNA;gene_synonym=50828.TRNA-ASP-1;locus_tag=AT1G03515
Arabidopsis_thaliana_NC_003070.9.trna6-Gln	Nuclear	NC_003070.9	892514	892585	Gln	CTG	0	0	74.7		NC_003070.9	892514	892585	+	ID=gene-AT1G03570;Dbxref=Araport:AT1G03570,TAIR:AT1G03570,GeneID:3766650;Name=AT1G03570;gbkey=Gene;gene_biotype=tRNA;gene_synonym=50828.TRNA-GLN-1;locus_tag=AT1G03570
Arabidopsis_thaliana_NC_003070.9.trna242-Phe	Nuclear	NC_003070.9	909883	909811	Phe	GAA	0	0	78.3		NC_003070.9	909811	909883	-	ID=gene-AT1G03640;Dbxref=Araport:AT1G03640,TAIR:AT1G03640,GeneID:3766652;Name=AT1G03640;gbkey=Gene;gene_biotype=tRNA;gene_synonym=50828.TRNA-PHE-1;locus_tag=AT1G03640
Arabidopsis_thaliana_NC_003070.9.trna7-Gly	Nuclear	NC_003070.9	1159023	1159094	Gly	GCC	0	0	49.6		NC_003070.9	1159023	1159093	+	ID=gene-AT1G04320;Dbxref=Araport:AT1G04320,TAIR:AT1G04320,GeneID:3766657;Name=AT1G04320;gbkey=Gene;gene_biotype=tRNA;gene_synonym=51096.TRNA-GLY-1;locus_tag=AT1G04320
Arabidopsis_thaliana_NC_003070.9.trna8-Met	Nuclear	NC_003070.9	1324923	1325007	Met	CAT	1324961	1324971	64.2		NC_003070.9	1324923	1325007	+	ID=gene-AT1G04720;Dbxref=Araport:AT1G04720,TAIR:AT1G04720,GeneID:3766659;Name=AT1G04720;gbkey=Gene;gene_biotype=tRNA;gene_synonym=50893.TRNA-MET-1;locus_tag=AT1G04720
Arabidopsis_thaliana_NC_003070.9.trna241-Asn	Nuclear	NC_003070.9	1583845	1583772	Asn	GTT	0	0	83.7		NC_003070.9	1583772	1583845	-	ID=gene-AT1G05390;Dbxref=Araport:AT1G05390,TAIR:AT1G05390,GeneID:3766661;Name=AT1G05390;gbkey=Gene;gene_biotype=tRNA;gene_synonym=51807.TRNA-ASN-1;locus_tag=AT1G05390
Arabidopsis_thaliana_NC_003070.9.trna9-Thr	Nuclear	NC_003070.9	1817400	1817471	Thr	TGT	0	0	83		NC_003070.9	1817400	1817471	+	ID=gene-AT1G05980;Dbxref=Araport:AT1G05980,TAIR:AT1G05980,GeneID:3766663;Name=AT1G05980;gbkey=Gene;gene_biotype=tRNA;gene_synonym=51952.TRNA-THR-1;locus_tag=AT1G05980
Arabidopsis_thaliana_NC_003070.9.trna10-Ile	Nuclear	NC_003070.9	1978084	1978157	Ile	AAT	0	0	85.5		NC_003070.9	1978084	1978157	+	ID=gene-AT1G06480;Dbxref=Araport:AT1G06480,TAIR:AT1G06480,GeneID:3766666;Name=AT1G06480;gbkey=Gene;gene_biotype=tRNA;gene_synonym=51438.TRNA-ILE-1;locus_tag=AT1G06480
Arabidopsis_thaliana_NC_003070.9.trna11-Ala	Nuclear	NC_003070.9	2025356	2025428	Ala	AGC	0	0	63.4		NC_003070.9	2025356	2025428	+	ID=gene-AT1G06610;Dbxref=Araport:AT1G06610,TAIR:AT1G06610,GeneID:3766667;Name=AT1G06610;gbkey=Gene;gene_biotype=tRNA;gene_synonym=51438.TRNA-ALA-1;locus_tag=AT1G06610
Arabidopsis_thaliana_NC_003070.9.trna240-Gly	Nuclear	NC_003070.9	2107468	2107398	Gly	GCC	0	0	66.5		NC_003070.9	2107398	2107468	-	ID=gene-AT1G06860;Dbxref=Araport:AT1G06860,TAIR:AT1G06860,GeneID:3766670;Name=AT1G06860;gbkey=Gene;gene_biotype=tRNA;gene_synonym=52131.TRNA-GLY-2;locus_tag=AT1G06860
Arabidopsis_thaliana_NC_003070.9.trna239-Gly	Nuclear	NC_003070.9	2111218	2111148	Gly	GCC	0	0	66.5		NC_003070.9	2111148	2111218	-	ID=gene-AT1G06880;Dbxref=Araport:AT1G06880,TAIR:AT1G06880,GeneID:3766671;Name=AT1G06880;gbkey=Gene;gene_biotype=tRNA;gene_synonym=52131.TRNA-GLY-1;locus_tag=AT1G06880
Arabidopsis_thaliana_NC_003070.9.trna12-Ile	Nuclear	NC_003070.9	2177885	2177958	Ile	TAT	0	0	85.9		NC_003070.9	2177885	2177958	+	ID=gene-AT1G07100;Dbxref=Araport:AT1G07100,TAIR:AT1G07100,GeneID:3766673;Name=AT1G07100;gbkey=Gene;gene_biotype=tRNA;gene_synonym=61269.TRNA-ILE-1;locus_tag=AT1G07100
Arabidopsis_thaliana_NC_003070.9.trna13-Ala	Nuclear	NC_003070.9	2334822	2334894	Ala	AGC	0	0	63.4		NC_003070.9	2334822	2334894	+	ID=gene-AT1G07580;Dbxref=Araport:AT1G07580,TAIR:AT1G07580,GeneID:3766674;Name=AT1G07580;gbkey=Gene;gene_biotype=tRNA;gene_synonym=51945.TRNA-ALA-1;locus_tag=AT1G07580
Arabidopsis_thaliana_NC_003070.9.trna238-His	Nuclear	NC_003070.9	2406905	2406834	His	GTG	0	0	63		NC_003070.9	2406834	2406905	-	ID=gene-AT1G07760;Dbxref=Araport:AT1G07760,TAIR:AT1G07760,GeneID:3766676;Name=AT1G07760;gbkey=Gene;gene_biotype=tRNA;gene_synonym=51805.TRNA-HIS-1;locus_tag=AT1G07760
Arabidopsis_thaliana_NC_003070.9.trna14-Gly	Nuclear	NC_003070.9	2588525	2588596	Gly	TCC	0	0	74.1		NC_003070.9	2588525	2588596	+	ID=gene-AT1G08240;Dbxref=Araport:AT1G08240,TAIR:AT1G08240,GeneID:3766681;Name=AT1G08240;gbkey=Gene;gene_biotype=tRNA;gene_synonym=51687.TRNA-GLY-1;locus_tag=AT1G08240
Arabidopsis_thaliana_NC_003070.9.trna236-Ala	Nuclear	NC_003070.9	2846608	2846536	Ala	TGC	0	0	70		NC_003070.9	2846536	2846608	-	ID=gene-AT1G08870;Dbxref=Araport:AT1G08870,TAIR:AT1G08870,GeneID:3766685;Name=AT1G08870;gbkey=Gene;gene_biotype=tRNA;gene_synonym=50888.TRNA-ALA-1;locus_tag=AT1G08870
Arabidopsis_thaliana_NC_003070.9.trna16-Pro	Nuclear	NC_003070.9	2879303	2879374	Pro	AGG	0	0	68.2		NC_003070.9	2879303	2879374	+	ID=gene-AT1G08950;Dbxref=Araport:AT1G08950,TAIR:AT1G08950,GeneID:3766686;Name=AT1G08950;gbkey=Gene;gene_biotype=tRNA;gene_synonym=50888.TRNA-PRO-1;locus_tag=AT1G08950
Arabidopsis_thaliana_NC_003070.9.trna17-Glu	Nuclear	NC_003070.9	2939417	2939488	Glu	TTC	0	0	69.9		NC_003070.9	2939417	2939488	+	ID=gene-AT1G09110;Dbxref=Araport:AT1G09110,TAIR:AT1G09110,GeneID:3766687;Name=AT1G09110;gbkey=Gene;gene_biotype=tRNA;gene_synonym=50888.TRNA-GLU-1;locus_tag=AT1G09110
Arabidopsis_thaliana_NC_003070.9.trna235-Pro	Nuclear	NC_003070.9	3431256	3431185	Pro	AGG	0	0	68.2		NC_003070.9	3431185	3431256	-	ID=gene-AT1G10440;Dbxref=Araport:AT1G10440,TAIR:AT1G10440,GeneID:3766693;Name=AT1G10440;gbkey=Gene;gene_biotype=tRNA;gene_synonym=51200.TRNA-PRO-1;locus_tag=AT1G10440
Arabidopsis_thaliana_NC_003070.9.trna19-Met	Nuclear	NC_003070.9	3676607	3676691	Met	CAT	3676645	3676655	64.2		NC_003070.9	3676607	3676691	+	ID=gene-AT1G11010;Dbxref=Araport:AT1G11010,TAIR:AT1G11010,GeneID:3766695;Name=AT1G11010;gbkey=Gene;gene_biotype=tRNA;gene_synonym=60002.TRNA-MET-1;locus_tag=AT1G11010
Arabidopsis_thaliana_NC_003070.9.trna234-Arg	Nuclear	NC_003070.9	3678848	3678775	Arg	TCG	0	0	81.9		NC_003070.9	3678775	3678848	-	ID=gene-AT1G11030;Dbxref=Araport:AT1G11030,TAIR:AT1G11030,GeneID:3766696;Name=AT1G11030;gbkey=Gene;gene_biotype=tRNA;gene_synonym=60002.TRNA-ARG-1;locus_tag=AT1G11030
Arabidopsis_thaliana_NC_003070.9.trna20-Leu	Nuclear	NC_003070.9	3881529	3881608	Leu	TAG	0	0	69.5		NC_003070.9	3881529	3881608	+	ID=gene-AT1G11550;Dbxref=Araport:AT1G11550,TAIR:AT1G11550,GeneID:3766700;Name=AT1G11550;gbkey=Gene;gene_biotype=tRNA;gene_synonym=51678.TRNA-LEU-1;locus_tag=AT1G11550
Arabidopsis_thaliana_NC_003070.9.trna233-Trp	Nuclear	NC_003070.9	3914700	3914629	Trp	CCA	0	0	75.8		NC_003070.9	3914622	3914700	-	ID=gene-AT1G11640;Dbxref=Araport:AT1G11640,TAIR:AT1G11640,GeneID:3766702;Name=AT1G11640;gbkey=Gene;gene_biotype=tRNA;gene_synonym=51344.TRNA-TRP-1;locus_tag=AT1G11640
Arabidopsis_thaliana_NC_003070.9.trna232-Val	Nuclear	NC_003070.9	4267061	4266988	Val	AAC	0	0	72.5		NC_003070.9	4266988	4267061	-	ID=gene-AT1G12510;Dbxref=Araport:AT1G12510,TAIR:AT1G12510,GeneID:3766709;Name=AT1G12510;gbkey=Gene;gene_biotype=tRNA;gene_synonym=60116.TRNA-VAL-1,61405.TRNA-VAL-1;locus_tag=AT1G12510
Arabidopsis_thaliana_NC_003070.9.trna231-Gly	Nuclear	NC_003070.9	4285958	4285887	Gly	TCC	0	0	74.1		NC_003070.9	4285887	4285958	-	ID=gene-AT1G12590;Dbxref=Araport:AT1G12590,TAIR:AT1G12590,GeneID:3766710;Name=AT1G12590;gbkey=Gene;gene_biotype=tRNA;gene_synonym=60116.TRNA-GLY-1,61405.TRNA-GLY-1;locus_tag=AT1G12590
Arabidopsis_thaliana_NC_003070.9.trna21-Arg	Nuclear	NC_003070.9	4440214	4440286	Arg	ACG	0	0	72.6		NC_003070.9	4440214	4440286	+	ID=gene-AT1G13010;Dbxref=Araport:AT1G13010,TAIR:AT1G13010,GeneID:3766714;Name=AT1G13010;gbkey=Gene;gene_biotype=tRNA;gene_synonym=51346.TRNA-ARG-1;locus_tag=AT1G13010
Arabidopsis_thaliana_NC_003070.9.trna230-Ile	Nuclear	NC_003070.9	4522782	4522709	Ile	AAT	0	0	85.5		NC_003070.9	4522709	4522782	-	ID=gene-AT1G13240;Dbxref=Araport:AT1G13240,TAIR:AT1G13240,GeneID:3766717;Name=AT1G13240;gbkey=Gene;gene_biotype=tRNA;gene_synonym=51346.TRNA-ILE-1;locus_tag=AT1G13240
Arabidopsis_thaliana_NC_003070.9.trna22-Thr	Nuclear	NC_003070.9	4709635	4709706	Thr	CGT	0	0	82.3		NC_003070.9	4709635	4709706	+	ID=gene-AT1G13720;Dbxref=Araport:AT1G13720,TAIR:AT1G13720,GeneID:3766723;Name=AT1G13720;gbkey=Gene;gene_biotype=tRNA;gene_synonym=61268.TRNA-THR-1;locus_tag=AT1G13720
Arabidopsis_thaliana_NC_003070.9.trna23-Ala	Nuclear	NC_003070.9	4741999	4742071	Ala	TGC	0	0	70		NC_003070.9	4741999	4742071	+	ID=gene-AT1G13840;Dbxref=Araport:AT1G13840,TAIR:AT1G13840,GeneID:3766725;Name=AT1G13840;gbkey=Gene;gene_biotype=tRNA;gene_synonym=60120.TRNA-ALA-1;locus_tag=AT1G13840
Arabidopsis_thaliana_NC_003070.9.trna24-Ala	Nuclear	NC_003070.9	4743095	4743167	Ala	TGC	0	0	70		NC_003070.9	4743095	4743167	+	ID=gene-AT1G13850;Dbxref=Araport:AT1G13850,TAIR:AT1G13850,GeneID:3766726;Name=AT1G13850;gbkey=Gene;gene_biotype=tRNA;gene_synonym=60120.TRNA-ALA-2;locus_tag=AT1G13850
Arabidopsis_thaliana_NC_003070.9.trna229-Asn	Nuclear	NC_003070.9	5189760	5189687	Asn	GTT	0	0	74.7		NC_003070.9	5189687	5189760	-	ID=gene-AT1G15090;Dbxref=Araport:AT1G15090,TAIR:AT1G15090,GeneID:3766730;Name=AT1G15090;gbkey=Gene;gene_biotype=tRNA;gene_synonym=51439.TRNA-ASN-1;locus_tag=AT1G15090
Arabidopsis_thaliana_NC_003070.9.trna228-Trp	Nuclear	NC_003070.9	5309718	5309647	Trp	CCA	0	0	75.8		NC_003070.9	5309647	5309718	-	ID=gene-AT1G15450;Dbxref=Araport:AT1G15450,TAIR:AT1G15450,GeneID:3766732;Name=AT1G15450;gbkey=Gene;gene_biotype=tRNA;gene_synonym=51439.TRNA-TRP-1,51691.TRNA-TRP-1;locus_tag=AT1G15450
Arabidopsis_thaliana_NC_003070.9.trna25-Ser	Nuclear	NC_003070.9	5380907	5380988	Ser	AGA	0	0	77		NC_003070.9	5380907	5380988	+	ID=gene-AT1G15650;Dbxref=Araport:AT1G15650,TAIR:AT1G15650,GeneID:3766734;Name=AT1G15650;gbkey=Gene;gene_biotype=tRNA;gene_synonym=51691.TRNA-SER-1;locus_tag=AT1G15650
Arabidopsis_thaliana_NC_003070.9.trna227-Lys	Nuclear	NC_003070.9	5518134	5518062	Lys	CTT	0	0	87.7		NC_003070.9	5518062	5518134	-	ID=gene-AT1G16100;Dbxref=Araport:AT1G16100,TAIR:AT1G16100,GeneID:3766736;Name=AT1G16100;gbkey=Gene;gene_biotype=tRNA;gene_synonym=51681.TRNA-LYS-1;locus_tag=AT1G16100
Arabidopsis_thaliana_NC_003070.9.trna226-Arg	Nuclear	NC_003070.9	5619543	5619471	Arg	CCG	0	0	69.5		NC_003070.9	5619471	5619543	-	ID=gene-AT1G16450;Dbxref=Araport:AT1G16450,TAIR:AT1G16450,GeneID:3766737;Name=AT1G16450;gbkey=Gene;gene_biotype=tRNA;gene_synonym=51361.TRNA-ARG-1;locus_tag=AT1G16450
Arabidopsis_thaliana_NC_003070.9.trna26-Ser	Nuclear	NC_003070.9	6038757	6038838	Ser	AGA	0	0	80.5		NC_003070.9	6038757	6038838	+	ID=gene-AT1G17570;Dbxref=Araport:AT1G17570,TAIR:AT1G17570,GeneID:3766744;Name=AT1G17570;gbkey=Gene;gene_biotype=tRNA;gene_synonym=52177.TRNA-SER-1,60124.TRNA-SER-1,AT1G17575;locus_tag=AT1G17570
Arabidopsis_thaliana_NC_003070.9.trna27-Asp	Nuclear	NC_003070.9	6075820	6075891	Asp	GTC	0	0	69.8		NC_003070.9	6075820	6075891	+	ID=gene-AT1G17660;Dbxref=Araport:AT1G17660,TAIR:AT1G17660,GeneID:3766745;Name=AT1G17660;gbkey=Gene;gene_biotype=tRNA;gene_synonym=60124.TRNA-ASP-1;locus_tag=AT1G17660
Arabidopsis_thaliana_NC_003070.9.trna225-Val	Nuclear	NC_003070.9	6076018	6075945	Val	AAC	0	0	72.5		NC_003070.9	6075945	6076018	-	ID=gene-AT1G17670;Dbxref=Araport:AT1G17670,TAIR:AT1G17670,GeneID:3766746;Name=AT1G17670;gbkey=Gene;gene_biotype=tRNA;gene_synonym=60124.TRNA-VAL-1;locus_tag=AT1G17670
Arabidopsis_thaliana_NC_003070.9.trna28-Asp	Nuclear	NC_003070.9	6345764	6345835	Asp	GTC	0	0	69.8		NC_003070.9	6345764	6345835	+	ID=gene-AT1G18430;Dbxref=Araport:AT1G18430,TAIR:AT1G18430,GeneID:3766751;Name=AT1G18430;gbkey=Gene;gene_biotype=tRNA;gene_synonym=51768.TRNA-ASP-1;locus_tag=AT1G18430
Arabidopsis_thaliana_NC_003070.9.trna29-Leu	Nuclear	NC_003070.9	6488655	6488735	Leu	CAG	0	0	70.7		NC_003070.9	6488655	6488735	+	ID=gene-AT1G18820;Dbxref=Araport:AT1G18820,TAIR:AT1G18820,GeneID:3766752;Name=AT1G18820;gbkey=Gene;gene_biotype=tRNA;gene_synonym=51806.TRNA-LEU-1;locus_tag=AT1G18820
Arabidopsis_thaliana_NC_003070.9.trna224-Leu	Nuclear	NC_003070.9	6948943	6948860	Leu	CAA	0	0	82		NC_003070.9	6948860	6948943	-	ID=gene-AT1G20040;Dbxref=Araport:AT1G20040,TAIR:AT1G20040,GeneID:3766762;Name=AT1G20040;gbkey=Gene;gene_biotype=tRNA;gene_synonym=51902.TRNA-LEU-1;locus_tag=AT1G20040
Arabidopsis_thaliana_NC_003070.9.trna223-Glu	Nuclear	NC_003070.9	6995353	6995282	Glu	TTC	0	0	69.9		NC_003070.9	6995282	6995353	-	ID=gene-AT1G20170;Dbxref=Araport:AT1G20170,TAIR:AT1G20170,GeneID:3766763;Name=AT1G20170;gbkey=Gene;gene_biotype=tRNA;gene_synonym=51902.TRNA-GLU-1;locus_tag=AT1G20170
Arabidopsis_thaliana_NC_003070.9.trna30-Asp	Nuclear	NC_003070.9	7004514	7004585	Asp	GTC	0	0	71.4		NC_003070.9	7004514	7004585	+	ID=gene-AT1G20210;Dbxref=Araport:AT1G20210,TAIR:AT1G20210,GeneID:3766764;Name=AT1G20210;gbkey=Gene;gene_biotype=tRNA;gene_synonym=51902.TRNA-ASP-1;locus_tag=AT1G20210
Arabidopsis_thaliana_NC_003070.9.trna31-Lys	Nuclear	NC_003070.9	7016516	7016588	Lys	CTT	0	0	87.7		NC_003070.9	7016516	7016588	+	ID=gene-AT1G20250;Dbxref=Araport:AT1G20250,TAIR:AT1G20250,GeneID:3766765;Name=AT1G20250;gbkey=Gene;gene_biotype=tRNA;gene_synonym=61418.TRNA-LYS-1;locus_tag=AT1G20250
Arabidopsis_thaliana_NC_003070.9.trna32-Pro	Nuclear	NC_003070.9	7082668	7082739	Pro	TGG	0	0	69.2		NC_003070.9	7082668	7082739	+	ID=gene-AT1G20420;Dbxref=Araport:AT1G20420,TAIR:AT1G20420,GeneID:3766767;Name=AT1G20420;gbkey=Gene;gene_biotype=tRNA;gene_synonym=60115.TRNA-PRO-1;locus_tag=AT1G20420
Arabidopsis_thaliana_NC_003070.9.trna222-Trp	Nuclear	NC_003070.9	7242832	7242761	Trp	CCA	0	0	72.7		NC_003070.9	7242761	7242832	-	ID=gene-AT1G20820;Dbxref=Araport:AT1G20820,TAIR:AT1G20820,GeneID:3766768;Name=AT1G20820;gbkey=Gene;gene_biotype=tRNA;gene_synonym=61258.TRNA-TRP-1;locus_tag=AT1G20820
Arabidopsis_thaliana_NC_003070.9.trna221-Gln	Nuclear	NC_003070.9	7499804	7499733	Gln	TTG	0	0	73.5		NC_003070.9	7499733	7499804	-	ID=gene-AT1G21420;Dbxref=Araport:AT1G21420,TAIR:AT1G21420,GeneID:3766774;Name=AT1G21420;gbkey=Gene;gene_biotype=tRNA;gene_synonym=52094.TRNA-GLN-1;locus_tag=AT1G21420
Arabidopsis_thaliana_NC_003070.9.trna220-Gln	Nuclear	NC_003070.9	7656191	7656120	Gln	TTG	0	0	73.5		NC_003070.9	7656120	7656191	-	ID=gene-AT1G21800;Dbxref=Araport:AT1G21800,TAIR:AT1G21800,GeneID:3766778;Name=AT1G21800;gbkey=Gene;gene_biotype=tRNA;gene_synonym=51452.TRNA-GLN-1,52107.TRNA-GLN-1,AT1G21805;locus_tag=AT1G21800
Arabidopsis_thaliana_NC_003070.9.trna219-Met	Nuclear	NC_003070.9	7884454	7884370	Met	CAT	7884416	7884406	64.2		NC_003070.9	7884370	7884454	-	ID=gene-AT1G22320;Dbxref=Araport:AT1G22320,TAIR:AT1G22320,GeneID:3766780;Name=AT1G22320;gbkey=Gene;gene_biotype=tRNA;gene_synonym=61385.TRNA-MET-1;locus_tag=AT1G22320
Arabidopsis_thaliana_NC_003070.9.trna218-Val	Nuclear	NC_003070.9	8520363	8520290	Val	AAC	0	0	72.5		NC_003070.9	8520290	8520363	-	ID=gene-AT1G24080;Dbxref=Araport:AT1G24080,TAIR:AT1G24080,GeneID:3766790;Name=AT1G24080;gbkey=Gene;gene_biotype=tRNA;gene_synonym=51237.TRNA-VAL-1;locus_tag=AT1G24080
Arabidopsis_thaliana_NC_003070.9.trna33-Asn	Nuclear	NC_003070.9	9143810	9143883	Asn	GTT	0	0	86.1		NC_003070.9	9143810	9143883	+	ID=gene-AT1G26430;Dbxref=Araport:AT1G26430,TAIR:AT1G26430,GeneID:3766799;Name=AT1G26430;gbkey=Gene;gene_biotype=tRNA;gene_synonym=51948.TRNA-ASN-1;locus_tag=AT1G26430
Arabidopsis_thaliana_NC_003070.9.trna34-Ala	Nuclear	NC_003070.9	9158183	9158255	Ala	TGC	0	0	70		NC_003070.9	9158183	9158255	+	ID=gene-AT1G26490;Dbxref=Araport:AT1G26490,TAIR:AT1G26490,GeneID:3766800;Name=AT1G26490;gbkey=Gene;gene_biotype=tRNA;gene_synonym=51948.TRNA-ALA-1;locus_tag=AT1G26490
Arabidopsis_thaliana_NC_003070.9.trna36-Pro	Nuclear	NC_003070.9	10089437	10089513	Pro	TGG	0	0	50.8		NC_003070.9	10089437	10089508	+	ID=gene-AT1G28720;Dbxref=Araport:AT1G28720,TAIR:AT1G28720,GeneID:3766811;Name=AT1G28720;gbkey=Gene;gene_biotype=tRNA;gene_synonym=51358.TRNA-PRO-26;locus_tag=AT1G28720
Arabidopsis_thaliana_NC_003070.9.trna37-Pro	Nuclear	NC_003070.9	10089898	10089969	Pro	AGG	0	0	33.3		NC_003070.9	10089898	10089969	+	ID=gene-AT1G28730;Dbxref=Araport:AT1G28730,TAIR:AT1G28730,GeneID:3766812;Name=AT1G28730;gbkey=Gene;gene_biotype=tRNA;gene_synonym=51358.TRNA-PRO-25;locus_tag=AT1G28730
Arabidopsis_thaliana_NC_003070.9.trna38-Pro	Nuclear	NC_003070.9	10090368	10090439	Pro	TGG	0	0	68.5		NC_003070.9	10090368	10090439	+	ID=gene-AT1G28740;Dbxref=Araport:AT1G28740,TAIR:AT1G28740,GeneID:3766813;Name=AT1G28740;gbkey=Gene;gene_biotype=tRNA;gene_synonym=51358.TRNA-PRO-24;locus_tag=AT1G28740
Arabidopsis_thaliana_NC_003070.9.trna39-Pro	Nuclear	NC_003070.9	10090769	10090840	Pro	TGG	0	0	68.5		NC_003070.9	10090769	10090840	+	ID=gene-AT1G28750;Dbxref=Araport:AT1G28750,TAIR:AT1G28750,GeneID:3766814;Name=AT1G28750;gbkey=Gene;gene_biotype=tRNA;gene_synonym=51358.TRNA-PRO-23;locus_tag=AT1G28750
Arabidopsis_thaliana_NC_003070.9.trna40-Pro	Nuclear	NC_003070.9	10092325	10092396	Pro	TGG	0	0	68.5		NC_003070.9	10092325	10092396	+	ID=gene-AT1G28770;Dbxref=Araport:AT1G28770,TAIR:AT1G28770,GeneID:3766815;Name=AT1G28770;gbkey=Gene;gene_biotype=tRNA;gene_synonym=51358.TRNA-PRO-22;locus_tag=AT1G28770
Arabidopsis_thaliana_NC_003070.9.trna41-Pro	Nuclear	NC_003070.9	10092801	10092872	Pro	TGG	0	0	68.5		NC_003070.9	10092801	10092872	+	ID=gene-AT1G28780;Dbxref=Araport:AT1G28780,TAIR:AT1G28780,GeneID:3766816;Name=AT1G28780;gbkey=Gene;gene_biotype=tRNA;gene_synonym=51358.TRNA-PRO-21;locus_tag=AT1G28780
Arabidopsis_thaliana_NC_003070.9.trna42-Pro	Nuclear	NC_003070.9	10093309	10093380	Pro	TGG	0	0	68.5		NC_003070.9	10093309	10093380	+	ID=gene-AT1G28790;Dbxref=Araport:AT1G28790,TAIR:AT1G28790,GeneID:3766817;Name=AT1G28790;gbkey=Gene;gene_biotype=tRNA;gene_synonym=51358.TRNA-PRO-20;locus_tag=AT1G28790
Arabidopsis_thaliana_NC_003070.9.trna43-Pro	Nuclear	NC_003070.9	10093746	10093817	Pro	TGG	0	0	68.5		NC_003070.9	10093746	10093817	+	ID=gene-AT1G28800;Dbxref=Araport:AT1G28800,TAIR:AT1G28800,GeneID:3766818;Name=AT1G28800;gbkey=Gene;gene_biotype=tRNA;gene_synonym=51358.TRNA-PRO-19;locus_tag=AT1G28800
Arabidopsis_thaliana_NC_003070.9.trna44-Pro	Nuclear	NC_003070.9	10094173	10094244	Pro	TGG	0	0	68.5		NC_003070.9	10094173	10094244	+	ID=gene-AT1G28810;Dbxref=Araport:AT1G28810,TAIR:AT1G28810,GeneID:3766819;Name=AT1G28810;gbkey=Gene;gene_biotype=tRNA;gene_synonym=51358.TRNA-PRO-18;locus_tag=AT1G28810
Arabidopsis_thaliana_NC_003070.9.trna45-Pro	Nuclear	NC_003070.9	10096951	10097022	Pro	AGG	0	0	58.1		NC_003070.9	10096951	10097022	+	ID=gene-AT1G28820;Dbxref=Araport:AT1G28820,TAIR:AT1G28820,GeneID:3766820;Name=AT1G28820;gbkey=Gene;gene_biotype=tRNA;gene_synonym=51358.TRNA-PRO-17;locus_tag=AT1G28820
Arabidopsis_thaliana_NC_003070.9.trna46-Pro	Nuclear	NC_003070.9	10097114	10097185	Pro	TGG	0	0	68.5		NC_003070.9	10097114	10097185	+	ID=gene-AT1G28830;Dbxref=Araport:AT1G28830,TAIR:AT1G28830,GeneID:3766821;Name=AT1G28830;gbkey=Gene;gene_biotype=tRNA;gene_synonym=51358.TRNA-PRO-16;locus_tag=AT1G28830
Arabidopsis_thaliana_NC_003070.9.trna47-Pro	Nuclear	NC_003070.9	10097718	10097789	Pro	TGG	0	0	68.5		NC_003070.9	10097718	10097789	+	ID=gene-AT1G28840;Dbxref=Araport:AT1G28840,TAIR:AT1G28840,GeneID:3766822;Name=AT1G28840;gbkey=Gene;gene_biotype=tRNA;gene_synonym=51358.TRNA-PRO-15;locus_tag=AT1G28840
Arabidopsis_thaliana_NC_003070.9.trna48-Pro	Nuclear	NC_003070.9	10098653	10098724	Pro	TGG	0	0	68.5		NC_003070.9	10098653	10098724	+	ID=gene-AT1G28850;Dbxref=Araport:AT1G28850,TAIR:AT1G28850,GeneID:3766823;Name=AT1G28850;gbkey=Gene;gene_biotype=tRNA;gene_synonym=51358.TRNA-PRO-14;locus_tag=AT1G28850
Arabidopsis_thaliana_NC_003070.9.trna49-Pro	Nuclear	NC_003070.9	10099079	10099150	Pro	TGG	0	0	68.5		NC_003070.9	10099079	10099150	+	ID=gene-AT1G28860;Dbxref=Araport:AT1G28860,TAIR:AT1G28860,GeneID:3766824;Name=AT1G28860;gbkey=Gene;gene_biotype=tRNA;gene_synonym=51358.TRNA-PRO-13;locus_tag=AT1G28860
Arabidopsis_thaliana_NC_003070.9.trna50-Pro	Nuclear	NC_003070.9	10099425	10099496	Pro	AGG	0	0	67.4		NC_003070.9	10099425	10099496	+	ID=gene-AT1G28870;Dbxref=Araport:AT1G28870,TAIR:AT1G28870,GeneID:3766825;Name=AT1G28870;gbkey=Gene;gene_biotype=tRNA;gene_synonym=51358.TRNA-PRO-12;locus_tag=AT1G28870
Arabidopsis_thaliana_NC_003070.9.trna51-Pro	Nuclear	NC_003070.9	10099827	10099898	Pro	TGG	0	0	68.5		NC_003070.9	10099827	10099898	+	ID=gene-AT1G28880;Dbxref=Araport:AT1G28880,TAIR:AT1G28880,GeneID:3766826;Name=AT1G28880;gbkey=Gene;gene_biotype=tRNA;gene_synonym=51358.TRNA-PRO-11;locus_tag=AT1G28880
Arabidopsis_thaliana_NC_003070.9.trna52-Pro	Nuclear	NC_003070.9	10100273	10100344	Pro	TGG	0	0	68.5		NC_003070.9	10100273	10100344	+	ID=gene-AT1G28890;Dbxref=Araport:AT1G28890,TAIR:AT1G28890,GeneID:3766827;Name=AT1G28890;gbkey=Gene;gene_biotype=tRNA;gene_synonym=51358.TRNA-PRO-10;locus_tag=AT1G28890
Arabidopsis_thaliana_NC_003070.9.trna53-Pro	Nuclear	NC_003070.9	10101028	10101099	Pro	TGG	0	0	68.5		NC_003070.9	10101028	10101099	+	ID=gene-AT1G28900;Dbxref=Araport:AT1G28900,TAIR:AT1G28900,GeneID:3766828;Name=AT1G28900;gbkey=Gene;gene_biotype=tRNA;gene_synonym=51358.TRNA-PRO-9;locus_tag=AT1G28900
Arabidopsis_thaliana_NC_003070.9.trna54-Pro	Nuclear	NC_003070.9	10101600	10101671	Pro	TGG	0	0	68.5		NC_003070.9	10101600	10101671	+	ID=gene-AT1G28910;Dbxref=Araport:AT1G28910,TAIR:AT1G28910,GeneID:3766829;Name=AT1G28910;gbkey=Gene;gene_biotype=tRNA;gene_synonym=51358.TRNA-PRO-8;locus_tag=AT1G28910
Arabidopsis_thaliana_NC_003070.9.trna55-Pro	Nuclear	NC_003070.9	10101993	10102064	Pro	TGG	0	0	68.5		NC_003070.9	10101993	10102064	+	ID=gene-AT1G28920;Dbxref=Araport:AT1G28920,TAIR:AT1G28920,GeneID:3766830;Name=AT1G28920;gbkey=Gene;gene_biotype=tRNA;gene_synonym=51358.TRNA-PRO-7;locus_tag=AT1G28920
Arabidopsis_thaliana_NC_003070.9.trna56-Pro	Nuclear	NC_003070.9	10106090	10106161	Pro	TGG	0	0	68.5		NC_003070.9	10106090	10106161	+	ID=gene-AT1G28930;Dbxref=Araport:AT1G28930,TAIR:AT1G28930,GeneID:3766831;Name=AT1G28930;gbkey=Gene;gene_biotype=tRNA;gene_synonym=51358.TRNA-PRO-6;locus_tag=AT1G28930
Arabidopsis_thaliana_NC_003070.9.trna57-Pro	Nuclear	NC_003070.9	10106528	10106599	Pro	TGG	0	0	68.5		NC_003070.9	10106528	10106599	+	ID=gene-AT1G28940;Dbxref=Araport:AT1G28940,TAIR:AT1G28940,GeneID:3766832;Name=AT1G28940;gbkey=Gene;gene_biotype=tRNA;gene_synonym=51358.TRNA-PRO-5;locus_tag=AT1G28940
Arabidopsis_thaliana_NC_003070.9.trna58-Pro	Nuclear	NC_003070.9	10106898	10106969	Pro	TGG	0	0	68.5		NC_003070.9	10106898	10106969	+	ID=gene-AT1G28950;Dbxref=Araport:AT1G28950,TAIR:AT1G28950,GeneID:3766833;Name=AT1G28950;gbkey=Gene;gene_biotype=tRNA;gene_synonym=51358.TRNA-PRO-4;locus_tag=AT1G28950
Arabidopsis_thaliana_NC_003070.9.trna59-Pro	Nuclear	NC_003070.9	10107649	10107720	Pro	TGG	0	0	68.5		NC_003070.9	10107649	10107720	+	ID=gene-AT1G28970;Dbxref=Araport:AT1G28970,TAIR:AT1G28970,GeneID:3766834;Name=AT1G28970;gbkey=Gene;gene_biotype=tRNA;gene_synonym=51358.TRNA-PRO-3;locus_tag=AT1G28970
Arabidopsis_thaliana_NC_003070.9.trna60-Pro	Nuclear	NC_003070.9	10108389	10108460	Pro	TGG	0	0	68.5		NC_003070.9	10108389	10108460	+	ID=gene-AT1G28980;Dbxref=Araport:AT1G28980,TAIR:AT1G28980,GeneID:3766835;Name=AT1G28980;gbkey=Gene;gene_biotype=tRNA;gene_synonym=51358.TRNA-PRO-2;locus_tag=AT1G28980
Arabidopsis_thaliana_NC_003070.9.trna61-Pro	Nuclear	NC_003070.9	10108710	10108781	Pro	TGG	0	0	62.7		NC_003070.9	10108710	10108781	+	ID=gene-AT1G28990;Dbxref=Araport:AT1G28990,TAIR:AT1G28990,GeneID:3766836;Name=AT1G28990;gbkey=Gene;gene_biotype=tRNA;gene_synonym=51358.TRNA-PRO-1,52095.TRNA-PRO-1,AT1G28975;locus_tag=AT1G28990
Arabidopsis_thaliana_NC_003070.9.trna217-Glu	Nuclear	NC_003070.9	10207378	10207306	Glu	CTC	0	0	76.3		NC_003070.9	10207306	10207378	-	ID=gene-AT1G29210;Dbxref=Araport:AT1G29210,TAIR:AT1G29210,GeneID:3766840;Name=AT1G29210;gbkey=Gene;gene_biotype=tRNA;gene_synonym=52095.TRNA-GLU-1;locus_tag=AT1G29210
Arabidopsis_thaliana_NC_003070.9.trna62-Glu	Nuclear	NC_003070.9	10756722	10756794	Glu	CTC	0	0	76.3		NC_003070.9	10756722	10756794	+	ID=gene-AT1G30430;Dbxref=Araport:AT1G30430,TAIR:AT1G30430,GeneID:3766851;Name=AT1G30430;gbkey=Gene;gene_biotype=tRNA;gene_synonym=51682.TRNA-GLU-1,60744.TRNA-GLU-1,AT1G30435;locus_tag=AT1G30430
Arabidopsis_thaliana_NC_003070.9.trna216-Val	Nuclear	NC_003070.9	10963646	10963573	Val	AAC	0	0	72.5		NC_003070.9	10963573	10963646	-	ID=gene-AT1G30830;Dbxref=Araport:AT1G30830,TAIR:AT1G30830,GeneID:3766854;Name=AT1G30830;gbkey=Gene;gene_biotype=tRNA;gene_synonym=50967.TRNA-VAL-1;locus_tag=AT1G30830
Arabidopsis_thaliana_NC_003070.9.trna63-Ile	Nuclear	NC_003070.9	11104113	11104186	Ile	AAT	0	0	86.4		NC_003070.9	11104113	11104186	+	ID=gene-AT1G31110;Dbxref=Araport:AT1G31110,TAIR:AT1G31110,GeneID:3766865;Name=AT1G31110;gbkey=Gene;gene_biotype=tRNA;gene_synonym=51082.TRNA-ILE-1;locus_tag=AT1G31110
Arabidopsis_thaliana_NC_003070.9.trna215-Met	Nuclear	NC_003070.9	11797285	11797201	Met	CAT	11797247	11797237	64.2		NC_003070.9	11797201	11797285	-	ID=gene-AT1G32620;Dbxref=Araport:AT1G32620,TAIR:AT1G32620,GeneID:3766882;Name=AT1G32620;gbkey=Gene;gene_biotype=tRNA;gene_synonym=51766.TRNA-MET-1;locus_tag=AT1G32620
Arabidopsis_thaliana_NC_003070.9.trna64-Arg	Nuclear	NC_003070.9	13686426	13686498	Arg	TCT	0	0	71		NC_003070.9	13686426	13686498	+	ID=gene-AT1G36350;Dbxref=Araport:AT1G36350,TAIR:AT1G36350,GeneID:3766993;Name=AT1G36350;gbkey=Gene;gene_biotype=tRNA;gene_synonym=60027.TRNA-ARG-1;locus_tag=AT1G36350
Arabidopsis_thaliana_NC_003070.9.trna214-iMet	Nuclear	NC_003070.9	15730686	15730615	iMet	CAT	0	0	55		NC_003070.9	15730615	15730686	-	ID=gene-AT1G42120;Dbxref=Araport:AT1G42120,TAIR:AT1G42120,GeneID:3767221;Name=AT1G42120;gbkey=Gene;gene_biotype=tRNA;gene_synonym=68114.TRNA-MET-1;locus_tag=AT1G42120
Arabidopsis_thaliana_NC_003070.9.trna213-Asp	Nuclear	NC_003070.9	16585776	16585705	Asp	GTC	0	0	63.9		NC_003070.9	16585705	16585776	-	ID=gene-AT1G43820;Dbxref=Araport:AT1G43820,TAIR:AT1G43820,GeneID:3767322;Name=AT1G43820;gbkey=Gene;gene_biotype=tRNA;gene_synonym=52129.TRNA-ASP-1;locus_tag=AT1G43820
Arabidopsis_thaliana_NC_003070.9.trna65-Pro	Nuclear	NC_003070.9	17156607	17156678	Pro	TGG	0	0	68.5		NC_003070.9	17156607	17156678	+	ID=gene-AT1G45234;Dbxref=Araport:AT1G45234,TAIR:AT1G45234,GeneID:3767359;Name=AT1G45234;gbkey=Gene;gene_biotype=tRNA;gene_synonym=68413.TRNA-PRO-6;locus_tag=AT1G45234
Arabidopsis_thaliana_NC_003070.9.trna67-Pro	Nuclear	NC_003070.9	17158531	17158602	Pro	TGG	0	0	68.5		NC_003070.9	17158531	17158602	+	ID=gene-AT1G45238;Dbxref=Araport:AT1G45238,TAIR:AT1G45238,GeneID:3767361;Name=AT1G45238;gbkey=Gene;gene_biotype=tRNA;gene_synonym=68413.TRNA-PRO-5;locus_tag=AT1G45238
Arabidopsis_thaliana_NC_003070.9.trna68-Pro	Nuclear	NC_003070.9	17158979	17159050	Pro	TGG	0	0	68.5		NC_003070.9	17158979	17159050	+	ID=gene-AT1G45240;Dbxref=Araport:AT1G45240,TAIR:AT1G45240,GeneID:3767362;Name=AT1G45240;gbkey=Gene;gene_biotype=tRNA;gene_synonym=68413.TRNA-PRO-4;locus_tag=AT1G45240
Arabidopsis_thaliana_NC_003070.9.trna69-Pro	Nuclear	NC_003070.9	17160528	17160599	Pro	TGG	0	0	68.5		NC_003070.9	17160528	17160599	+	ID=gene-AT1G45242;Dbxref=Araport:AT1G45242,TAIR:AT1G45242,GeneID:3767363;Name=AT1G45242;gbkey=Gene;gene_biotype=tRNA;gene_synonym=68413.TRNA-PRO-3;locus_tag=AT1G45242
Arabidopsis_thaliana_NC_003070.9.trna70-Pro	Nuclear	NC_003070.9	17160969	17161040	Pro	TGG	0	0	68.5		NC_003070.9	17160969	17161040	+	ID=gene-AT1G45244;Dbxref=Araport:AT1G45244,TAIR:AT1G45244,GeneID:3767364;Name=AT1G45244;gbkey=Gene;gene_biotype=tRNA;gene_synonym=68413.TRNA-PRO-2;locus_tag=AT1G45244
Arabidopsis_thaliana_NC_003070.9.trna71-Pro	Nuclear	NC_003070.9	17162022	17162093	Pro	TGG	0	0	68.5		NC_003070.9	17162022	17162093	+	ID=gene-AT1G45246;Dbxref=Araport:AT1G45246,TAIR:AT1G45246,GeneID:3767365;Name=AT1G45246;gbkey=Gene;gene_biotype=tRNA;gene_synonym=68413.TRNA-PRO-1;locus_tag=AT1G45246
Arabidopsis_thaliana_NC_003070.9.trna72-Lys	Nuclear	NC_003070.9	17731841	17731913	Lys	CTT	0	0	87.7		NC_003070.9	17731841	17731913	+	ID=gene-AT1G48080;Dbxref=Araport:AT1G48080,TAIR:AT1G48080,GeneID:3767399;Name=AT1G48080;gbkey=Gene;gene_biotype=tRNA;gene_synonym=52163.TRNA-LYS-1,60102.TRNA-LYS-1;locus_tag=AT1G48080
Arabidopsis_thaliana_NC_003070.9.trna212-Asp	Nuclear	NC_003070.9	18135669	18135598	Asp	GTC	0	0	69.8		NC_003070.9	18135598	18135669	-	ID=gene-AT1G49020;Dbxref=Araport:AT1G49020,TAIR:AT1G49020,GeneID:3767408;Name=AT1G49020;gbkey=Gene;gene_biotype=tRNA;gene_synonym=52155.TRNA-ASP-1;locus_tag=AT1G49020
Arabidopsis_thaliana_NC_003070.9.trna211-Thr	Nuclear	NC_003070.9	18230552	18230479	Thr	AGT	0	0	70.2		NC_003070.9	18230479	18230552	-	ID=gene-AT1G49280;Dbxref=Araport:AT1G49280,TAIR:AT1G49280,GeneID:3767413;Name=AT1G49280;gbkey=Gene;gene_biotype=tRNA;gene_synonym=51473.TRNA-THR-1;locus_tag=AT1G49280
Arabidopsis_thaliana_NC_003070.9.trna73-Tyr	Nuclear	NC_003070.9	18308903	18308987	Tyr	GTA	18308940	18308951	74.2		NC_003070.9	18308903	18308987	+	ID=gene-AT1G49460;Dbxref=Araport:AT1G49460,TAIR:AT1G49460,GeneID:3767417;Name=AT1G49460;gbkey=Gene;gene_biotype=tRNA;gene_synonym=51473.TRNA-TYR-1;locus_tag=AT1G49460
Arabidopsis_thaliana_NC_003070.9.trna74-Arg	Nuclear	NC_003070.9	18387802	18387874	Arg	CCT	0	0	74.8		NC_003070.9	18387802	18387874	+	ID=gene-AT1G49690;Dbxref=Araport:AT1G49690,TAIR:AT1G49690,GeneID:3767419;Name=AT1G49690;gbkey=Gene;gene_biotype=tRNA;gene_synonym=51780.TRNA-ARG-1;locus_tag=AT1G49690
Arabidopsis_thaliana_NC_003070.9.trna75-Leu	Nuclear	NC_003070.9	18552999	18553078	Leu	TAG	0	0	64.9		NC_003070.9	18552999	18553078	+	ID=gene-AT1G50070;Dbxref=Araport:AT1G50070,TAIR:AT1G50070,GeneID:3767422;Name=AT1G50070;gbkey=Gene;gene_biotype=tRNA;gene_synonym=51777.TRNA-LEU-2;locus_tag=AT1G50070
Arabidopsis_thaliana_NC_003070.9.trna76-Leu	Nuclear	NC_003070.9	18557900	18557979	Leu	TAG	0	0	64.9		NC_003070.9	18557900	18557979	+	ID=gene-AT1G50100;Dbxref=Araport:AT1G50100,TAIR:AT1G50100,GeneID:3767423;Name=AT1G50100;gbkey=Gene;gene_biotype=tRNA;gene_synonym=51777.TRNA-LEU-1;locus_tag=AT1G50100
Arabidopsis_thaliana_NC_003070.9.trna77-Asn	Nuclear	NC_003070.9	19424555	19424628	Asn	GTT	0	0	81.4		NC_003070.9	19424555	19424628	+	ID=gene-AT1G52170;Dbxref=Araport:AT1G52170,TAIR:AT1G52170,GeneID:3767442;Name=AT1G52170;gbkey=Gene;gene_biotype=tRNA;gene_synonym=60056.TRNA-ASN-1;locus_tag=AT1G52170
Arabidopsis_thaliana_NC_003070.9.trna210-Arg	Nuclear	NC_003070.9	19498492	19498419	Arg	TCG	0	0	81.9		NC_003070.9	19498419	19498492	-	ID=gene-AT1G52350;Dbxref=Araport:AT1G52350,TAIR:AT1G52350,GeneID:3767444;Name=AT1G52350;gbkey=Gene;gene_biotype=tRNA;gene_synonym=60094.TRNA-ARG-1;locus_tag=AT1G52350
Arabidopsis_thaliana_NC_003070.9.trna209-Tyr	Nuclear	NC_003070.9	19685219	19685134	Tyr	GTA	19685182	19685170	74.2		NC_003070.9	19685134	19685219	-	ID=gene-AT1G52860;Dbxref=Araport:AT1G52860,TAIR:AT1G52860,GeneID:3767447;Name=AT1G52860;gbkey=Gene;gene_biotype=tRNA;gene_synonym=60023.TRNA-TYR-1;locus_tag=AT1G52860
Arabidopsis_thaliana_NC_003070.9.trna78-Ile	Nuclear	NC_003070.9	19847973	19848046	Ile	TAT	0	0	85.9		NC_003070.9	19847973	19848046	+	ID=gene-AT1G53220;Dbxref=Araport:AT1G53220,TAIR:AT1G53220,GeneID:3767448;Name=AT1G53220;gbkey=Gene;gene_biotype=tRNA;gene_synonym=52273.TRNA-ILE-1;locus_tag=AT1G53220
Arabidopsis_thaliana_NC_003070.9.trna208-Cys	Nuclear	NC_003070.9	19925910	19925839	Cys	GCA	0	0	80.8		NC_003070.9	19925839	19925910	-	ID=gene-AT1G53410;Dbxref=Araport:AT1G53410,TAIR:AT1G53410,GeneID:3767449;Name=AT1G53410;gbkey=Gene;gene_biotype=tRNA;gene_synonym=52273.TRNA-CYS-1;locus_tag=AT1G53410
Arabidopsis_thaliana_NC_003070.9.trna207-Ala	Nuclear	NC_003070.9	20413000	20412928	Ala	TGC	0	0	70		NC_003070.9	20412928	20413000	-	ID=gene-AT1G54670;Dbxref=Araport:AT1G54670,TAIR:AT1G54670,GeneID:3767455;Name=AT1G54670;gbkey=Gene;gene_biotype=tRNA;gene_synonym=51037.TRNA-ALA-1;locus_tag=AT1G54670
Arabidopsis_thaliana_NC_003070.9.trna79-Ser	Nuclear	NC_003070.9	20791311	20791392	Ser	TGA	0	0	80.7		NC_003070.9	20791311	20791392	+	ID=gene-AT1G55625;Dbxref=Araport:AT1G55625,TAIR:AT1G55625,GeneID:3767463;Name=AT1G55625;gbkey=Gene;gene_biotype=tRNA;gene_synonym=50963.TRNA-SER-1;locus_tag=AT1G55625
Arabidopsis_thaliana_NC_003070.9.trna80-Ser	Nuclear	NC_003070.9	21268787	21268868	Ser	AGA	0	0	64.8		NC_003070.9	21268787	21268868	+	ID=gene-AT1G56730;Dbxref=Araport:AT1G56730,TAIR:AT1G56730,GeneID:3767474;Name=AT1G56730;gbkey=Gene;gene_biotype=tRNA;gene_synonym=68156.TRNA-SER-27;locus_tag=AT1G56730
Arabidopsis_thaliana_NC_003070.9.trna81-Tyr	Nuclear	NC_003070.9	21269122	21269206	Tyr	GTA	21269159	21269170	64.6		NC_003070.9	21269122	21269206	+	ID=gene-AT1G56740;Dbxref=Araport:AT1G56740,TAIR:AT1G56740,GeneID:3767475;Name=AT1G56740;gbkey=Gene;gene_biotype=tRNA;gene_synonym=68156.TRNA-TYR-54;locus_tag=AT1G56740
Arabidopsis_thaliana_NC_003070.9.trna82-Tyr	Nuclear	NC_003070.9	21269552	21269636	Tyr	GTA	21269589	21269600	72.2		NC_003070.9	21269552	21269636	+	ID=gene-AT1G56750;Dbxref=Araport:AT1G56750,TAIR:AT1G56750,GeneID:3767476;Name=AT1G56750;gbkey=Gene;gene_biotype=tRNA;gene_synonym=68156.TRNA-TYR-53;locus_tag=AT1G56750
Arabidopsis_thaliana_NC_003070.9.trna83-Ser	Nuclear	NC_003070.9	21270296	21270377	Ser	AGA	0	0	77		NC_003070.9	21270296	21270377	+	ID=gene-AT1G56760;Dbxref=Araport:AT1G56760,TAIR:AT1G56760,GeneID:3767477;Name=AT1G56760;gbkey=Gene;gene_biotype=tRNA;gene_synonym=68156.TRNA-SER-26;locus_tag=AT1G56760
Arabidopsis_thaliana_NC_003070.9.trna84-Tyr	Nuclear	NC_003070.9	21270631	21270715	Tyr	GTA	21270668	21270679	64.6		NC_003070.9	21270631	21270715	+	ID=gene-AT1G56770;Dbxref=Araport:AT1G56770,TAIR:AT1G56770,GeneID:3767478;Name=AT1G56770;gbkey=Gene;gene_biotype=tRNA;gene_synonym=68156.TRNA-TYR-52;locus_tag=AT1G56770
Arabidopsis_thaliana_NC_003070.9.trna85-Tyr	Nuclear	NC_003070.9	21271061	21271145	Tyr	GTA	21271098	21271109	72.2		NC_003070.9	21271061	21271145	+	ID=gene-AT1G56780;Dbxref=Araport:AT1G56780,TAIR:AT1G56780,GeneID:3767479;Name=AT1G56780;gbkey=Gene;gene_biotype=tRNA;gene_synonym=68156.TRNA-TYR-51;locus_tag=AT1G56780
Arabidopsis_thaliana_NC_003070.9.trna86-Ser	Nuclear	NC_003070.9	21271805	21271886	Ser	AGA	0	0	64.8		NC_003070.9	21271805	21271886	+	ID=gene-AT1G56790;Dbxref=Araport:AT1G56790,TAIR:AT1G56790,GeneID:3767480;Name=AT1G56790;gbkey=Gene;gene_biotype=tRNA;gene_synonym=68156.TRNA-SER-25;locus_tag=AT1G56790
Arabidopsis_thaliana_NC_003070.9.trna87-Tyr	Nuclear	NC_003070.9	21272140	21272224	Tyr	GTA	21272177	21272188	64.6		NC_003070.9	21272140	21272224	+	ID=gene-AT1G56800;Dbxref=Araport:AT1G56800,TAIR:AT1G56800,GeneID:3767481;Name=AT1G56800;gbkey=Gene;gene_biotype=tRNA;gene_synonym=68156.TRNA-TYR-50;locus_tag=AT1G56800
Arabidopsis_thaliana_NC_003070.9.trna88-Tyr	Nuclear	NC_003070.9	21272570	21272654	Tyr	GTA	21272607	21272618	72.2		NC_003070.9	21272570	21272654	+	ID=gene-AT1G56810;Dbxref=Araport:AT1G56810,TAIR:AT1G56810,GeneID:3767482;Name=AT1G56810;gbkey=Gene;gene_biotype=tRNA;gene_synonym=68156.TRNA-TYR-49;locus_tag=AT1G56810
Arabidopsis_thaliana_NC_003070.9.trna89-Ser	Nuclear	NC_003070.9	21273314	21273395	Ser	AGA	0	0	77		NC_003070.9	21273314	21273395	+	ID=gene-AT1G56820;Dbxref=Araport:AT1G56820,TAIR:AT1G56820,GeneID:3767483;Name=AT1G56820;gbkey=Gene;gene_biotype=tRNA;gene_synonym=68156.TRNA-SER-24;locus_tag=AT1G56820
Arabidopsis_thaliana_NC_003070.9.trna90-Tyr	Nuclear	NC_003070.9	21273649	21273733	Tyr	GTA	21273686	21273697	64.6		NC_003070.9	21273649	21273733	+	ID=gene-AT1G56830;Dbxref=Araport:AT1G56830,TAIR:AT1G56830,GeneID:3767484;Name=AT1G56830;gbkey=Gene;gene_biotype=tRNA;gene_synonym=68156.TRNA-TYR-48;locus_tag=AT1G56830
Arabidopsis_thaliana_NC_003070.9.trna91-Tyr	Nuclear	NC_003070.9	21274079	21274163	Tyr	GTA	21274116	21274127	72.2		NC_003070.9	21274079	21274163	+	ID=gene-AT1G56840;Dbxref=Araport:AT1G56840,TAIR:AT1G56840,GeneID:3767485;Name=AT1G56840;gbkey=Gene;gene_biotype=tRNA;gene_synonym=68156.TRNA-TYR-47;locus_tag=AT1G56840
Arabidopsis_thaliana_NC_003070.9.trna92-Ser	Nuclear	NC_003070.9	21274823	21274904	Ser	AGA	0	0	74.1		NC_003070.9	21274823	21274904	+	ID=gene-AT1G56850;Dbxref=Araport:AT1G56850,TAIR:AT1G56850,GeneID:3767486;Name=AT1G56850;gbkey=Gene;gene_biotype=tRNA;gene_synonym=68156.TRNA-SER-23;locus_tag=AT1G56850
Arabidopsis_thaliana_NC_003070.9.trna93-Tyr	Nuclear	NC_003070.9	21275158	21275242	Tyr	GTA	21275195	21275206	72.2		NC_003070.9	21275158	21275242	+	ID=gene-AT1G56860;Dbxref=Araport:AT1G56860,TAIR:AT1G56860,GeneID:3767487;Name=AT1G56860;gbkey=Gene;gene_biotype=tRNA;gene_synonym=68156.TRNA-TYR-46;locus_tag=AT1G56860
Arabidopsis_thaliana_NC_003070.9.trna94-Tyr	Nuclear	NC_003070.9	21275609	21275693	Tyr	GTA	21275646	21275657	72.2		NC_003070.9	21275609	21275693	+	ID=gene-AT1G56870;Dbxref=Araport:AT1G56870,TAIR:AT1G56870,GeneID:3767488;Name=AT1G56870;gbkey=Gene;gene_biotype=tRNA;gene_synonym=68156.TRNA-TYR-45;locus_tag=AT1G56870
Arabidopsis_thaliana_NC_003070.9.trna95-Ser	Nuclear	NC_003070.9	21276352	21276433	Ser	AGA	0	0	77		NC_003070.9	21276352	21276433	+	ID=gene-AT1G56880;Dbxref=Araport:AT1G56880,TAIR:AT1G56880,GeneID:3767489;Name=AT1G56880;gbkey=Gene;gene_biotype=tRNA;gene_synonym=68156.TRNA-SER-22;locus_tag=AT1G56880
Arabidopsis_thaliana_NC_003070.9.trna96-Tyr	Nuclear	NC_003070.9	21276687	21276771	Tyr	GTA	21276724	21276735	64.6		NC_003070.9	21276687	21276771	+	ID=gene-AT1G56890;Dbxref=Araport:AT1G56890,TAIR:AT1G56890,GeneID:3767490;Name=AT1G56890;gbkey=Gene;gene_biotype=tRNA;gene_synonym=68156.TRNA-TYR-44;locus_tag=AT1G56890
Arabidopsis_thaliana_NC_003070.9.trna97-Tyr	Nuclear	NC_003070.9	21277117	21277201	Tyr	GTA	21277154	21277165	72.2		NC_003070.9	21277117	21277201	+	ID=gene-AT1G56900;Dbxref=Araport:AT1G56900,TAIR:AT1G56900,GeneID:3767491;Name=AT1G56900;gbkey=Gene;gene_biotype=tRNA;gene_synonym=68156.TRNA-TYR-43;locus_tag=AT1G56900
Arabidopsis_thaliana_NC_003070.9.trna98-Ser	Nuclear	NC_003070.9	21277861	21277942	Ser	AGA	0	0	74.1		NC_003070.9	21277861	21277942	+	ID=gene-AT1G56910;Dbxref=Araport:AT1G56910,TAIR:AT1G56910,GeneID:3767492;Name=AT1G56910;gbkey=Gene;gene_biotype=tRNA;gene_synonym=68156.TRNA-SER-21;locus_tag=AT1G56910
Arabidopsis_thaliana_NC_003070.9.trna99-Tyr	Nuclear	NC_003070.9	21278196	21278280	Tyr	GTA	21278233	21278244	72.2		NC_003070.9	21278196	21278280	+	ID=gene-AT1G56920;Dbxref=Araport:AT1G56920,TAIR:AT1G56920,GeneID:3767493;Name=AT1G56920;gbkey=Gene;gene_biotype=tRNA;gene_synonym=68156.TRNA-TYR-42;locus_tag=AT1G56920
Arabidopsis_thaliana_NC_003070.9.trna100-Tyr	Nuclear	NC_003070.9	21278647	21278731	Tyr	GTA	21278684	21278695	72.2		NC_003070.9	21278647	21278731	+	ID=gene-AT1G56930;Dbxref=Araport:AT1G56930,TAIR:AT1G56930,GeneID:3767494;Name=AT1G56930;gbkey=Gene;gene_biotype=tRNA;gene_synonym=68156.TRNA-TYR-41;locus_tag=AT1G56930
Arabidopsis_thaliana_NC_003070.9.trna101-Ser	Nuclear	NC_003070.9	21279390	21279471	Ser	AGA	0	0	70.1		NC_003070.9	21279390	21279471	+	ID=gene-AT1G56940;Dbxref=Araport:AT1G56940,TAIR:AT1G56940,GeneID:3767495;Name=AT1G56940;gbkey=Gene;gene_biotype=tRNA;gene_synonym=68156.TRNA-SER-20;locus_tag=AT1G56940
Arabidopsis_thaliana_NC_003070.9.trna102-Tyr	Nuclear	NC_003070.9	21279720	21279804	Tyr	GTA	21279757	21279768	72.2		NC_003070.9	21279720	21279804	+	ID=gene-AT1G56950;Dbxref=Araport:AT1G56950,TAIR:AT1G56950,GeneID:3767496;Name=AT1G56950;gbkey=Gene;gene_biotype=tRNA;gene_synonym=68156.TRNA-TYR-40;locus_tag=AT1G56950
Arabidopsis_thaliana_NC_003070.9.trna103-Tyr	Nuclear	NC_003070.9	21280178	21280262	Tyr	GTA	21280215	21280226	72.2		NC_003070.9	21280178	21280262	+	ID=gene-AT1G56960;Dbxref=Araport:AT1G56960,TAIR:AT1G56960,GeneID:3767497;Name=AT1G56960;gbkey=Gene;gene_biotype=tRNA;gene_synonym=68156.TRNA-TYR-39;locus_tag=AT1G56960
Arabidopsis_thaliana_NC_003070.9.trna104-Ser	Nuclear	NC_003070.9	21280922	21281003	Ser	AGA	0	0	77		NC_003070.9	21280922	21281003	+	ID=gene-AT1G56970;Dbxref=Araport:AT1G56970,TAIR:AT1G56970,GeneID:3767498;Name=AT1G56970;gbkey=Gene;gene_biotype=tRNA;gene_synonym=68156.TRNA-SER-19;locus_tag=AT1G56970
Arabidopsis_thaliana_NC_003070.9.trna105-Tyr	Nuclear	NC_003070.9	21281252	21281336	Tyr	GTA	21281289	21281300	72.2		NC_003070.9	21281252	21281336	+	ID=gene-AT1G56980;Dbxref=Araport:AT1G56980,TAIR:AT1G56980,GeneID:3767499;Name=AT1G56980;gbkey=Gene;gene_biotype=tRNA;gene_synonym=68156.TRNA-TYR-38;locus_tag=AT1G56980
Arabidopsis_thaliana_NC_003070.9.trna106-Tyr	Nuclear	NC_003070.9	21281710	21281794	Tyr	GTA	21281747	21281758	54.1		NC_003070.9	21281710	21281794	+	ID=gene-AT1G56990;Dbxref=Araport:AT1G56990,TAIR:AT1G56990,GeneID:3767500;Name=AT1G56990;gbkey=Gene;gene_biotype=tRNA;gene_synonym=68156.TRNA-TYR-37;locus_tag=AT1G56990
Arabidopsis_thaliana_NC_003070.9.trna107-Ser	Nuclear	NC_003070.9	21282454	21282535	Ser	AGA	0	0	77		NC_003070.9	21282454	21282535	+	ID=gene-AT1G57000;Dbxref=Araport:AT1G57000,TAIR:AT1G57000,GeneID:3767501;Name=AT1G57000;gbkey=Gene;gene_biotype=tRNA;gene_synonym=68156.TRNA-SER-18;locus_tag=AT1G57000
Arabidopsis_thaliana_NC_003070.9.trna108-Tyr	Nuclear	NC_003070.9	21282784	21282868	Tyr	GTA	21282821	21282832	72.2		NC_003070.9	21282784	21282868	+	ID=gene-AT1G57010;Dbxref=Araport:AT1G57010,TAIR:AT1G57010,GeneID:3767502;Name=AT1G57010;gbkey=Gene;gene_biotype=tRNA;gene_synonym=68156.TRNA-TYR-36;locus_tag=AT1G57010
Arabidopsis_thaliana_NC_003070.9.trna109-Tyr	Nuclear	NC_003070.9	21283242	21283326	Tyr	GTA	21283279	21283290	72.2		NC_003070.9	21283242	21283326	+	ID=gene-AT1G57020;Dbxref=Araport:AT1G57020,TAIR:AT1G57020,GeneID:3767503;Name=AT1G57020;gbkey=Gene;gene_biotype=tRNA;gene_synonym=68156.TRNA-TYR-35;locus_tag=AT1G57020
Arabidopsis_thaliana_NC_003070.9.trna110-Ser	Nuclear	NC_003070.9	21283986	21284067	Ser	AGA	0	0	77		NC_003070.9	21283986	21284067	+	ID=gene-AT1G57030;Dbxref=Araport:AT1G57030,TAIR:AT1G57030,GeneID:3767504;Name=AT1G57030;gbkey=Gene;gene_biotype=tRNA;gene_synonym=68156.TRNA-SER-17;locus_tag=AT1G57030
Arabidopsis_thaliana_NC_003070.9.trna111-Tyr	Nuclear	NC_003070.9	21284316	21284400	Tyr	GTA	21284353	21284364	72.2		NC_003070.9	21284316	21284400	+	ID=gene-AT1G57040;Dbxref=Araport:AT1G57040,TAIR:AT1G57040,GeneID:3767505;Name=AT1G57040;gbkey=Gene;gene_biotype=tRNA;gene_synonym=68156.TRNA-TYR-34;locus_tag=AT1G57040
Arabidopsis_thaliana_NC_003070.9.trna112-Tyr	Nuclear	NC_003070.9	21284774	21284858	Tyr	GTA	21284811	21284822	72.2		NC_003070.9	21284774	21284858	+	ID=gene-AT1G57050;Dbxref=Araport:AT1G57050,TAIR:AT1G57050,GeneID:3767506;Name=AT1G57050;gbkey=Gene;gene_biotype=tRNA;gene_synonym=68156.TRNA-TYR-33;locus_tag=AT1G57050
Arabidopsis_thaliana_NC_003070.9.trna113-Ser	Nuclear	NC_003070.9	21285519	21285600	Ser	AGA	0	0	77		NC_003070.9	21285519	21285600	+	ID=gene-AT1G57060;Dbxref=Araport:AT1G57060,TAIR:AT1G57060,GeneID:3767507;Name=AT1G57060;gbkey=Gene;gene_biotype=tRNA;gene_synonym=68156.TRNA-SER-16;locus_tag=AT1G57060
Arabidopsis_thaliana_NC_003070.9.trna114-Tyr	Nuclear	NC_003070.9	21285849	21285933	Tyr	GTA	21285886	21285897	72.2		NC_003070.9	21285849	21285933	+	ID=gene-AT1G57070;Dbxref=Araport:AT1G57070,TAIR:AT1G57070,GeneID:3767508;Name=AT1G57070;gbkey=Gene;gene_biotype=tRNA;gene_synonym=68156.TRNA-TYR-32;locus_tag=AT1G57070
Arabidopsis_thaliana_NC_003070.9.trna115-Tyr	Nuclear	NC_003070.9	21286306	21286390	Tyr	GTA	21286343	21286354	72.2		NC_003070.9	21286306	21286390	+	ID=gene-AT1G57080;Dbxref=Araport:AT1G57080,TAIR:AT1G57080,GeneID:3767509;Name=AT1G57080;gbkey=Gene;gene_biotype=tRNA;gene_synonym=68156.TRNA-TYR-31;locus_tag=AT1G57080
Arabidopsis_thaliana_NC_003070.9.trna116-Ser	Nuclear	NC_003070.9	21287050	21287131	Ser	AGA	0	0	77		NC_003070.9	21287050	21287131	+	ID=gene-AT1G57090;Dbxref=Araport:AT1G57090,TAIR:AT1G57090,GeneID:3767510;Name=AT1G57090;gbkey=Gene;gene_biotype=tRNA;gene_synonym=68156.TRNA-SER-15;locus_tag=AT1G57090
Arabidopsis_thaliana_NC_003070.9.trna117-Tyr	Nuclear	NC_003070.9	21287380	21287464	Tyr	GTA	21287417	21287428	72.2		NC_003070.9	21287380	21287464	+	ID=gene-AT1G57100;Dbxref=Araport:AT1G57100,TAIR:AT1G57100,GeneID:3767511;Name=AT1G57100;gbkey=Gene;gene_biotype=tRNA;gene_synonym=68156.TRNA-TYR-30;locus_tag=AT1G57100
Arabidopsis_thaliana_NC_003070.9.trna118-Tyr	Nuclear	NC_003070.9	21287837	21287921	Tyr	GTA	21287874	21287885	72.2		NC_003070.9	21287837	21287921	+	ID=gene-AT1G57110;Dbxref=Araport:AT1G57110,TAIR:AT1G57110,GeneID:3767512;Name=AT1G57110;gbkey=Gene;gene_biotype=tRNA;gene_synonym=68156.TRNA-TYR-29;locus_tag=AT1G57110
Arabidopsis_thaliana_NC_003070.9.trna119-Ser	Nuclear	NC_003070.9	21288581	21288662	Ser	AGA	0	0	77		NC_003070.9	21288581	21288662	+	ID=gene-AT1G57120;Dbxref=Araport:AT1G57120,TAIR:AT1G57120,GeneID:3767513;Name=AT1G57120;gbkey=Gene;gene_biotype=tRNA;gene_synonym=68156.TRNA-SER-14;locus_tag=AT1G57120
Arabidopsis_thaliana_NC_003070.9.trna120-Tyr	Nuclear	NC_003070.9	21288910	21288994	Tyr	GTA	21288947	21288958	72.2		NC_003070.9	21288910	21288994	+	ID=gene-AT1G57130;Dbxref=Araport:AT1G57130,TAIR:AT1G57130,GeneID:3767514;Name=AT1G57130;gbkey=Gene;gene_biotype=tRNA;gene_synonym=68156.TRNA-TYR-28;locus_tag=AT1G57130
Arabidopsis_thaliana_NC_003070.9.trna121-Tyr	Nuclear	NC_003070.9	21289368	21289452	Tyr	GTA	21289405	21289416	72.2		NC_003070.9	21289368	21289452	+	ID=gene-AT1G57140;Dbxref=Araport:AT1G57140,TAIR:AT1G57140,GeneID:3767515;Name=AT1G57140;gbkey=Gene;gene_biotype=tRNA;gene_synonym=68156.TRNA-TYR-27;locus_tag=AT1G57140
Arabidopsis_thaliana_NC_003070.9.trna122-Ser	Nuclear	NC_003070.9	21290112	21290193	Ser	AGA	0	0	50.6		NC_003070.9	21290112	21290193	+	ID=gene-AT1G57150;Dbxref=Araport:AT1G57150,TAIR:AT1G57150,GeneID:3767516;Name=AT1G57150;gbkey=Gene;gene_biotype=tRNA;gene_synonym=68156.TRNA-SER-13;locus_tag=AT1G57150
Arabidopsis_thaliana_NC_003070.9.trna123-Tyr	Nuclear	NC_003070.9	21290445	21290529	Tyr	GTA	21290482	21290493	68.9		NC_003070.9	21290445	21290529	+	ID=gene-AT1G57160;Dbxref=Araport:AT1G57160,TAIR:AT1G57160,GeneID:3767517;Name=AT1G57160;gbkey=Gene;gene_biotype=tRNA;gene_synonym=68156.TRNA-TYR-26;locus_tag=AT1G57160
Arabidopsis_thaliana_NC_003070.9.trna124-Tyr	Nuclear	NC_003070.9	21290903	21290987	Tyr	GTA	21290940	21290951	60.9		NC_003070.9	21290903	21290987	+	ID=gene-AT1G57170;Dbxref=Araport:AT1G57170,TAIR:AT1G57170,GeneID:3767518;Name=AT1G57170;gbkey=Gene;gene_biotype=tRNA;gene_synonym=68156.TRNA-TYR-25;locus_tag=AT1G57170
Arabidopsis_thaliana_NC_003070.9.trna125-Ser	Nuclear	NC_003070.9	21291461	21291542	Ser	AGA	0	0	77		NC_003070.9	21291461	21291542	+	ID=gene-AT1G57180;Dbxref=Araport:AT1G57180,TAIR:AT1G57180,GeneID:3767519;Name=AT1G57180;gbkey=Gene;gene_biotype=tRNA;gene_synonym=68156.TRNA-SER-12;locus_tag=AT1G57180
Arabidopsis_thaliana_NC_003070.9.trna126-Tyr	Nuclear	NC_003070.9	21291791	21291875	Tyr	GTA	21291828	21291839	64.3		NC_003070.9	21291791	21291875	+	ID=gene-AT1G57190;Dbxref=Araport:AT1G57190,TAIR:AT1G57190,GeneID:3767520;Name=AT1G57190;gbkey=Gene;gene_biotype=tRNA;gene_synonym=68156.TRNA-TYR-24;locus_tag=AT1G57190
Arabidopsis_thaliana_NC_003070.9.trna127-Tyr	Nuclear	NC_003070.9	21292248	21292332	Tyr	GTA	21292285	21292296	72.2		NC_003070.9	21292248	21292332	+	ID=gene-AT1G57200;Dbxref=Araport:AT1G57200,TAIR:AT1G57200,GeneID:3767521;Name=AT1G57200;gbkey=Gene;gene_biotype=tRNA;gene_synonym=68156.TRNA-TYR-23;locus_tag=AT1G57200
Arabidopsis_thaliana_NC_003070.9.trna128-Ser	Nuclear	NC_003070.9	21292992	21293073	Ser	AGA	0	0	50.6		NC_003070.9	21292992	21293073	+	ID=gene-AT1G57210;Dbxref=Araport:AT1G57210,TAIR:AT1G57210,GeneID:3767522;Name=AT1G57210;gbkey=Gene;gene_biotype=tRNA;gene_synonym=68156.TRNA-SER-11;locus_tag=AT1G57210
Arabidopsis_thaliana_NC_003070.9.trna129-Tyr	Nuclear	NC_003070.9	21293325	21293409	Tyr	GTA	21293362	21293373	68.9		NC_003070.9	21293325	21293409	+	ID=gene-AT1G57220;Dbxref=Araport:AT1G57220,TAIR:AT1G57220,GeneID:3767523;Name=AT1G57220;gbkey=Gene;gene_biotype=tRNA;gene_synonym=68156.TRNA-TYR-22;locus_tag=AT1G57220
Arabidopsis_thaliana_NC_003070.9.trna130-Tyr	Nuclear	NC_003070.9	21293783	21293867	Tyr	GTA	21293820	21293831	60.9		NC_003070.9	21293783	21293867	+	ID=gene-AT1G57230;Dbxref=Araport:AT1G57230,TAIR:AT1G57230,GeneID:3767524;Name=AT1G57230;gbkey=Gene;gene_biotype=tRNA;gene_synonym=68156.TRNA-TYR-21;locus_tag=AT1G57230
Arabidopsis_thaliana_NC_003070.9.trna131-Ser	Nuclear	NC_003070.9	21294341	21294422	Ser	AGA	0	0	77		NC_003070.9	21294341	21294422	+	ID=gene-AT1G57240;Dbxref=Araport:AT1G57240,TAIR:AT1G57240,GeneID:3767525;Name=AT1G57240;gbkey=Gene;gene_biotype=tRNA;gene_synonym=68156.TRNA-SER-10;locus_tag=AT1G57240
Arabidopsis_thaliana_NC_003070.9.trna132-Tyr	Nuclear	NC_003070.9	21294671	21294755	Tyr	GTA	21294708	21294719	64.3		NC_003070.9	21294671	21294755	+	ID=gene-AT1G57250;Dbxref=Araport:AT1G57250,TAIR:AT1G57250,GeneID:3767526;Name=AT1G57250;gbkey=Gene;gene_biotype=tRNA;gene_synonym=68156.TRNA-TYR-20;locus_tag=AT1G57250
Arabidopsis_thaliana_NC_003070.9.trna133-Tyr	Nuclear	NC_003070.9	21295128	21295212	Tyr	GTA	21295165	21295176	72.2		NC_003070.9	21295128	21295212	+	ID=gene-AT1G57260;Dbxref=Araport:AT1G57260,TAIR:AT1G57260,GeneID:3767527;Name=AT1G57260;gbkey=Gene;gene_biotype=tRNA;gene_synonym=68156.TRNA-TYR-19;locus_tag=AT1G57260
Arabidopsis_thaliana_NC_003070.9.trna134-Ser	Nuclear	NC_003070.9	21295872	21295953	Ser	AGA	0	0	57.7		NC_003070.9	21295872	21295953	+	ID=gene-AT1G57270;Dbxref=Araport:AT1G57270,TAIR:AT1G57270,GeneID:3767528;Name=AT1G57270;gbkey=Gene;gene_biotype=tRNA;gene_synonym=68156.TRNA-SER-9;locus_tag=AT1G57270
Arabidopsis_thaliana_NC_003070.9.trna135-Tyr	Nuclear	NC_003070.9	21296205	21296289	Tyr	GTA	21296242	21296253	68.9		NC_003070.9	21296205	21296289	+	ID=gene-AT1G57280;Dbxref=Araport:AT1G57280,TAIR:AT1G57280,GeneID:3767529;Name=AT1G57280;gbkey=Gene;gene_biotype=tRNA;gene_synonym=68156.TRNA-TYR-18;locus_tag=AT1G57280
Arabidopsis_thaliana_NC_003070.9.trna136-Tyr	Nuclear	NC_003070.9	21296663	21296747	Tyr	GTA	21296700	21296711	57		NC_003070.9	21296663	21296747	+	ID=gene-AT1G57290;Dbxref=Araport:AT1G57290,TAIR:AT1G57290,GeneID:3767530;Name=AT1G57290;gbkey=Gene;gene_biotype=tRNA;gene_synonym=68156.TRNA-TYR-17;locus_tag=AT1G57290
Arabidopsis_thaliana_NC_003070.9.trna137-Ser	Nuclear	NC_003070.9	21297221	21297302	Ser	AGA	0	0	77		NC_003070.9	21297221	21297302	+	ID=gene-AT1G57300;Dbxref=Araport:AT1G57300,TAIR:AT1G57300,GeneID:3767531;Name=AT1G57300;gbkey=Gene;gene_biotype=tRNA;gene_synonym=68156.TRNA-SER-8;locus_tag=AT1G57300
Arabidopsis_thaliana_NC_003070.9.trna138-Tyr	Nuclear	NC_003070.9	21297551	21297635	Tyr	GTA	21297588	21297599	50.3		NC_003070.9	21297551	21297635	+	ID=gene-AT1G57310;Dbxref=Araport:AT1G57310,TAIR:AT1G57310,GeneID:3767532;Name=AT1G57310;gbkey=Gene;gene_biotype=tRNA;gene_synonym=68156.TRNA-TYR-16;locus_tag=AT1G57310
Arabidopsis_thaliana_NC_003070.9.trna139-Tyr	Nuclear	NC_003070.9	21298009	21298093	Tyr	GTA	21298046	21298057	72.2		NC_003070.9	21298009	21298093	+	ID=gene-AT1G57320;Dbxref=Araport:AT1G57320,TAIR:AT1G57320,GeneID:3767533;Name=AT1G57320;gbkey=Gene;gene_biotype=tRNA;gene_synonym=68156.TRNA-TYR-15;locus_tag=AT1G57320
Arabidopsis_thaliana_NC_003070.9.trna140-Ser	Nuclear	NC_003070.9	21298753	21298834	Ser	AGA	0	0	57.7		NC_003070.9	21298753	21298834	+	ID=gene-AT1G57330;Dbxref=Araport:AT1G57330,TAIR:AT1G57330,GeneID:3767534;Name=AT1G57330;gbkey=Gene;gene_biotype=tRNA;gene_synonym=68156.TRNA-SER-7;locus_tag=AT1G57330
Arabidopsis_thaliana_NC_003070.9.trna141-Tyr	Nuclear	NC_003070.9	21299086	21299170	Tyr	GTA	21299123	21299134	68.9		NC_003070.9	21299086	21299170	+	ID=gene-AT1G57340;Dbxref=Araport:AT1G57340,TAIR:AT1G57340,GeneID:3767535;Name=AT1G57340;gbkey=Gene;gene_biotype=tRNA;gene_synonym=68156.TRNA-TYR-14;locus_tag=AT1G57340
Arabidopsis_thaliana_NC_003070.9.trna142-Tyr	Nuclear	NC_003070.9	21299544	21299628	Tyr	GTA	21299581	21299592	57		NC_003070.9	21299544	21299628	+	ID=gene-AT1G57350;Dbxref=Araport:AT1G57350,TAIR:AT1G57350,GeneID:3767536;Name=AT1G57350;gbkey=Gene;gene_biotype=tRNA;gene_synonym=68156.TRNA-TYR-13;locus_tag=AT1G57350
Arabidopsis_thaliana_NC_003070.9.trna143-Ser	Nuclear	NC_003070.9	21300102	21300183	Ser	AGA	0	0	77		NC_003070.9	21300102	21300183	+	ID=gene-AT1G57360;Dbxref=Araport:AT1G57360,TAIR:AT1G57360,GeneID:3767537;Name=AT1G57360;gbkey=Gene;gene_biotype=tRNA;gene_synonym=68156.TRNA-SER-6;locus_tag=AT1G57360
Arabidopsis_thaliana_NC_003070.9.trna144-Tyr	Nuclear	NC_003070.9	21300432	21300516	Tyr	GTA	21300469	21300480	50.3		NC_003070.9	21300432	21300516	+	ID=gene-AT1G57370;Dbxref=Araport:AT1G57370,TAIR:AT1G57370,GeneID:3767538;Name=AT1G57370;gbkey=Gene;gene_biotype=tRNA;gene_synonym=68156.TRNA-TYR-12;locus_tag=AT1G57370
Arabidopsis_thaliana_NC_003070.9.trna145-Tyr	Nuclear	NC_003070.9	21300890	21300974	Tyr	GTA	21300927	21300938	72.2		NC_003070.9	21300890	21300974	+	ID=gene-AT1G57380;Dbxref=Araport:AT1G57380,TAIR:AT1G57380,GeneID:3767539;Name=AT1G57380;gbkey=Gene;gene_biotype=tRNA;gene_synonym=68156.TRNA-TYR-11;locus_tag=AT1G57380
Arabidopsis_thaliana_NC_003070.9.trna146-Ser	Nuclear	NC_003070.9	21301634	21301715	Ser	AGA	0	0	57.7		NC_003070.9	21301634	21301715	+	ID=gene-AT1G57390;Dbxref=Araport:AT1G57390,TAIR:AT1G57390,GeneID:3767540;Name=AT1G57390;gbkey=Gene;gene_biotype=tRNA;gene_synonym=68156.TRNA-SER-5;locus_tag=AT1G57390
Arabidopsis_thaliana_NC_003070.9.trna147-Tyr	Nuclear	NC_003070.9	21301967	21302051	Tyr	GTA	21302004	21302015	68.9		NC_003070.9	21301967	21302051	+	ID=gene-AT1G57400;Dbxref=Araport:AT1G57400,TAIR:AT1G57400,GeneID:3767541;Name=AT1G57400;gbkey=Gene;gene_biotype=tRNA;gene_synonym=68156.TRNA-TYR-10;locus_tag=AT1G57400
Arabidopsis_thaliana_NC_003070.9.trna148-Tyr	Nuclear	NC_003070.9	21302425	21302509	Tyr	GTA	21302462	21302473	53.7		NC_003070.9	21302425	21302509	+	ID=gene-AT1G57410;Dbxref=Araport:AT1G57410,TAIR:AT1G57410,GeneID:3767542;Name=AT1G57410;gbkey=Gene;gene_biotype=tRNA;gene_synonym=68156.TRNA-TYR-9;locus_tag=AT1G57410
Arabidopsis_thaliana_NC_003070.9.trna149-Ser	Nuclear	NC_003070.9	21302983	21303064	Ser	AGA	0	0	44.5		NC_003070.9	21302983	21303064	+	ID=gene-AT1G57420;Dbxref=Araport:AT1G57420,TAIR:AT1G57420,GeneID:3767543;Name=AT1G57420;gbkey=Gene;gene_biotype=tRNA;gene_synonym=68156.TRNA-SER-4;locus_tag=AT1G57420
Arabidopsis_thaliana_NC_003070.9.trna150-Tyr	Nuclear	NC_003070.9	21303317	21303401	Tyr	GTA	21303354	21303365	72.2		NC_003070.9	21303317	21303401	+	ID=gene-AT1G57430;Dbxref=Araport:AT1G57430,TAIR:AT1G57430,GeneID:3767544;Name=AT1G57430;gbkey=Gene;gene_biotype=tRNA;gene_synonym=68156.TRNA-TYR-8;locus_tag=AT1G57430
Arabidopsis_thaliana_NC_003070.9.trna151-Tyr	Nuclear	NC_003070.9	21303777	21303861	Tyr	GTA	21303814	21303825	72.2		NC_003070.9	21303777	21303861	+	ID=gene-AT1G57440;Dbxref=Araport:AT1G57440,TAIR:AT1G57440,GeneID:3767545;Name=AT1G57440;gbkey=Gene;gene_biotype=tRNA;gene_synonym=68156.TRNA-TYR-7;locus_tag=AT1G57440
Arabidopsis_thaliana_NC_003070.9.trna152-Ser	Nuclear	NC_003070.9	21304520	21304603	Ser	AGA	0	0	51.7		NC_003070.9	21304520	21304603	+	ID=gene-AT1G57450;Dbxref=Araport:AT1G57450,TAIR:AT1G57450,GeneID:3767546;Name=AT1G57450;gbkey=Gene;gene_biotype=tRNA;gene_synonym=68156.TRNA-SER-3;locus_tag=AT1G57450
Arabidopsis_thaliana_NC_003070.9.trna153-Tyr	Nuclear	NC_003070.9	21304856	21304935	Tyr	GTA	21304893	21304899	47.2		NC_003070.9	21304856	21304935	+	ID=gene-AT1G57460;Dbxref=Araport:AT1G57460,TAIR:AT1G57460,GeneID:3767547;Name=AT1G57460;gbkey=Gene;gene_biotype=tRNA;gene_synonym=68156.TRNA-TYR-6;locus_tag=AT1G57460
Arabidopsis_thaliana_NC_003070.9.trna154-Tyr	Nuclear	NC_003070.9	21305311	21305395	Tyr	GTA	21305348	21305359	72.2		NC_003070.9	21305311	21305395	+	ID=gene-AT1G57470;Dbxref=Araport:AT1G57470,TAIR:AT1G57470,GeneID:3767548;Name=AT1G57470;gbkey=Gene;gene_biotype=tRNA;gene_synonym=68156.TRNA-TYR-5;locus_tag=AT1G57470
Arabidopsis_thaliana_NC_003070.9.trna155-Ser	Nuclear	NC_003070.9	21306055	21306136	Ser	AGA	0	0	44.5		NC_003070.9	21306055	21306136	+	ID=gene-AT1G57480;Dbxref=Araport:AT1G57480,TAIR:AT1G57480,GeneID:3767549;Name=AT1G57480;gbkey=Gene;gene_biotype=tRNA;gene_synonym=68156.TRNA-SER-2;locus_tag=AT1G57480
Arabidopsis_thaliana_NC_003070.9.trna156-Tyr	Nuclear	NC_003070.9	21306389	21306473	Tyr	GTA	21306426	21306437	72.2		NC_003070.9	21306389	21306473	+	ID=gene-AT1G57490;Dbxref=Araport:AT1G57490,TAIR:AT1G57490,GeneID:3767550;Name=AT1G57490;gbkey=Gene;gene_biotype=tRNA;gene_synonym=68156.TRNA-TYR-4;locus_tag=AT1G57490
Arabidopsis_thaliana_NC_003070.9.trna157-Tyr	Nuclear	NC_003070.9	21306849	21306933	Tyr	GTA	21306886	21306897	72.2		NC_003070.9	21306849	21306933	+	ID=gene-AT1G57500;Dbxref=Araport:AT1G57500,TAIR:AT1G57500,GeneID:3767551;Name=AT1G57500;gbkey=Gene;gene_biotype=tRNA;gene_synonym=68156.TRNA-TYR-3;locus_tag=AT1G57500
Arabidopsis_thaliana_NC_003070.9.trna158-Ser	Nuclear	NC_003070.9	21307592	21307675	Ser	AGA	0	0	51.7		NC_003070.9	21307592	21307675	+	ID=gene-AT1G57510;Dbxref=Araport:AT1G57510,TAIR:AT1G57510,GeneID:3767552;Name=AT1G57510;gbkey=Gene;gene_biotype=tRNA;gene_synonym=68156.TRNA-SER-1;locus_tag=AT1G57510
Arabidopsis_thaliana_NC_003070.9.trna159-Tyr	Nuclear	NC_003070.9	21307928	21308012	Tyr	GTA	21307965	21307976	47.1		NC_003070.9	21307928	21308012	+	ID=gene-AT1G57520;Dbxref=Araport:AT1G57520,TAIR:AT1G57520,GeneID:3767553;Name=AT1G57520;gbkey=Gene;gene_biotype=tRNA;gene_synonym=68156.TRNA-TYR-2;locus_tag=AT1G57520
Arabidopsis_thaliana_NC_003070.9.trna160-Tyr	Nuclear	NC_003070.9	21308387	21308471	Tyr	GTA	21308424	21308435	72.2		NC_003070.9	21308387	21308471	+	ID=gene-AT1G57530;Dbxref=Araport:AT1G57530,TAIR:AT1G57530,GeneID:3767554;Name=AT1G57530;gbkey=Gene;gene_biotype=tRNA;gene_synonym=68156.TRNA-TYR-1;locus_tag=AT1G57530
Arabidopsis_thaliana_NC_003070.9.trna205-Ser	Nuclear	NC_003070.9	21883924	21883843	Ser	AGA	0	0	77		NC_003070.9	21883843	21883924	-	ID=gene-AT1G59570;Dbxref=Araport:AT1G59570,TAIR:AT1G59570,GeneID:3767570;Name=AT1G59570;gbkey=Gene;gene_biotype=tRNA;gene_synonym=51602.TRNA-SER-1;locus_tag=AT1G59570
Arabidopsis_thaliana_NC_003070.9.trna204-Pro	Nuclear	NC_003070.9	22040683	22040612	Pro	AGG	0	0	68.2		NC_003070.9	22040612	22040683	-	ID=gene-AT1G59880;Dbxref=Araport:AT1G59880,TAIR:AT1G59880,GeneID:3767573;Name=AT1G59880;gbkey=Gene;gene_biotype=tRNA;gene_synonym=51305.TRNA-PRO-1;locus_tag=AT1G59880
Arabidopsis_thaliana_NC_003070.9.trna203-Gly	Nuclear	NC_003070.9	22313484	22313414	Gly	GCC	0	0	66.5		NC_003070.9	22313414	22313484	-	ID=gene-AT1G60580;Dbxref=Araport:AT1G60580,TAIR:AT1G60580,GeneID:3767586;Name=AT1G60580;gbkey=Gene;gene_biotype=tRNA;gene_synonym=50820.TRNA-GLY-1;locus_tag=AT1G60580
Arabidopsis_thaliana_NC_003070.9.trna202-Gly	Nuclear	NC_003070.9	22394707	22394637	Gly	GCC	0	0	66.5		NC_003070.9	22394637	22394707	-	ID=gene-AT1G60820;Dbxref=Araport:AT1G60820,TAIR:AT1G60820,GeneID:3767588;Name=AT1G60820;gbkey=Gene;gene_biotype=tRNA;gene_synonym=50820.TRNA-GLY-2,60046.TRNA-GLY-2;locus_tag=AT1G60820
Arabidopsis_thaliana_NC_003070.9.trna201-Gly	Nuclear	NC_003070.9	22397662	22397592	Gly	GCC	0	0	62.1		NC_003070.9	22397592	22397662	-	ID=gene-AT1G60840;Dbxref=Araport:AT1G60840,TAIR:AT1G60840,GeneID:3767589;Name=AT1G60840;gbkey=Gene;gene_biotype=tRNA;gene_synonym=60046.TRNA-GLY-1;locus_tag=AT1G60840
Arabidopsis_thaliana_NC_003070.9.trna161-Gly	Nuclear	NC_003070.9	22428167	22428237	Gly	GCC	0	0	65.5		NC_003070.9	22428167	22428237	+	ID=gene-AT1G60910;Dbxref=Araport:AT1G60910,TAIR:AT1G60910,GeneID:3767590;Name=AT1G60910;gbkey=Gene;gene_biotype=tRNA;gene_synonym=60086.TRNA-GLY-1;locus_tag=AT1G60910
Arabidopsis_thaliana_NC_003070.9.trna200-Arg	Nuclear	NC_003070.9	22477846	22477773	Arg	TCG	0	0	81.9		NC_003070.9	22477773	22477846	-	ID=gene-AT1G61020;Dbxref=Araport:AT1G61020,TAIR:AT1G61020,GeneID:3767594;Name=AT1G61020;gbkey=Gene;gene_biotype=tRNA;gene_synonym=60086.TRNA-ARG-1;locus_tag=AT1G61020
Arabidopsis_thaliana_NC_003070.9.trna199-Trp	Nuclear	NC_003070.9	22866829	22866758	Trp	CCA	0	0	75.8		NC_003070.9	22866758	22866829	-	ID=gene-AT1G61880;Dbxref=Araport:AT1G61880,TAIR:AT1G61880,GeneID:3767603;Name=AT1G61880;gbkey=Gene;gene_biotype=tRNA;gene_synonym=51025.TRNA-TRP-1;locus_tag=AT1G61880
Arabidopsis_thaliana_NC_003070.9.trna162-Leu	Nuclear	NC_003070.9	22887090	22887169	Leu	TAG	0	0	68.7		NC_003070.9	22887090	22887169	+	ID=gene-AT1G61910;Dbxref=Araport:AT1G61910,TAIR:AT1G61910,GeneID:3767604;Name=AT1G61910;gbkey=Gene;gene_biotype=tRNA;gene_synonym=51025.TRNA-LEU-1;locus_tag=AT1G61910
Arabidopsis_thaliana_NC_003070.9.trna198-Cys	Nuclear	NC_003070.9	23559258	23559187	Cys	GCA	0	0	80.1		NC_003070.9	23559187	23559258	-	ID=gene-AT1G63510;Dbxref=Araport:AT1G63510,TAIR:AT1G63510,GeneID:3767617;Name=AT1G63510;gbkey=Gene;gene_biotype=tRNA;gene_synonym=51790.TRNA-CYS-1;locus_tag=AT1G63510
Arabidopsis_thaliana_NC_003070.9.trna197-Thr	Nuclear	NC_003070.9	23667556	23667485	Thr	TGT	0	0	84.3		NC_003070.9	23667485	23667556	-	ID=gene-AT1G63790;Dbxref=Araport:AT1G63790,TAIR:AT1G63790,GeneID:3767621;Name=AT1G63790;gbkey=Gene;gene_biotype=tRNA;gene_synonym=60012.TRNA-THR-1,60015.TRNA-THR-1;locus_tag=AT1G63790
Arabidopsis_thaliana_NC_003070.9.trna163-Leu	Nuclear	NC_003070.9	23802553	23802636	Leu	CAA	0	0	79.5		NC_003070.9	23802553	23802636	+	ID=gene-AT1G64120;Dbxref=Araport:AT1G64120,TAIR:AT1G64120,GeneID:3767628;Name=AT1G64120;gbkey=Gene;gene_biotype=tRNA;gene_synonym=51476.TRNA-LEU-1;locus_tag=AT1G64120
Arabidopsis_thaliana_NC_003070.9.trna164-Ala	Nuclear	NC_003070.9	23933137	23933209	Ala	CGC	0	0	68.3		NC_003070.9	23933137	23933209	+	ID=gene-AT1G64420;Dbxref=Araport:AT1G64420,TAIR:AT1G64420,GeneID:3767633;Name=AT1G64420;gbkey=Gene;gene_biotype=tRNA;gene_synonym=51638.TRNA-ALA-1,60083.TRNA-ALA-1;locus_tag=AT1G64420
Arabidopsis_thaliana_NC_003070.9.trna196-Ser	Nuclear	NC_003070.9	24487073	24486992	Ser	AGA	0	0	77		NC_003070.9	24486992	24487073	-	ID=gene-AT1G65830;Dbxref=Araport:AT1G65830,TAIR:AT1G65830,GeneID:3767644;Name=AT1G65830;gbkey=Gene;gene_biotype=tRNA;gene_synonym=51295.TRNA-SER-1;locus_tag=AT1G65830
Arabidopsis_thaliana_NC_003070.9.trna165-Pro	Nuclear	NC_003070.9	25829654	25829725	Pro	AGG	0	0	67.4		NC_003070.9	25829654	25829725	+	ID=gene-AT1G68770;Dbxref=Araport:AT1G68770,TAIR:AT1G68770,GeneID:3767666;Name=AT1G68770;gbkey=Gene;gene_biotype=tRNA;gene_synonym=60037.TRNA-PRO-1;locus_tag=AT1G68770
Arabidopsis_thaliana_NC_003070.9.trna166-Ile	Nuclear	NC_003070.9	25886536	25886609	Ile	AAT	0	0	85.5		NC_003070.9	25886536	25886609	+	ID=gene-AT1G68860;Dbxref=Araport:AT1G68860,TAIR:AT1G68860,GeneID:3767667;Name=AT1G68860;gbkey=Gene;gene_biotype=tRNA;gene_synonym=60037.TRNA-ILE-1,60091.TRNA-ILE-1;locus_tag=AT1G68860
Arabidopsis_thaliana_NC_003070.9.trna167-Phe	Nuclear	NC_003070.9	25928196	25928268	Phe	GAA	0	0	58.4		NC_003070.9	25928196	25928268	+	ID=gene-AT1G68950;Dbxref=Araport:AT1G68950,TAIR:AT1G68950,GeneID:3767670;Name=AT1G68950;gbkey=Gene;gene_biotype=tRNA;gene_synonym=60091.TRNA-PHE-1;locus_tag=AT1G68950
Arabidopsis_thaliana_NC_003070.9.trna195-Phe	Nuclear	NC_003070.9	25932149	25932077	Phe	GAA	0	0	78.3		NC_003070.9	25932077	25932149	-	ID=gene-AT1G68970;Dbxref=Araport:AT1G68970,TAIR:AT1G68970,GeneID:3767671;Name=AT1G68970;gbkey=Gene;gene_biotype=tRNA;gene_synonym=60091.TRNA-PHE-2;locus_tag=AT1G68970
Arabidopsis_thaliana_NC_003070.9.trna168-iMet	Nuclear	NC_003070.9	25941164	25941235	iMet	CAT	0	0	58.3		NC_003070.9	25941164	25941235	+	ID=gene-AT1G69000;Dbxref=Araport:AT1G69000,TAIR:AT1G69000,GeneID:3767672;Name=AT1G69000;gbkey=Gene;gene_biotype=tRNA;gene_synonym=60091.TRNA-MET-1;locus_tag=AT1G69000
Arabidopsis_thaliana_NC_003070.9.trna169-Ile	Nuclear	NC_003070.9	25989730	25989803	Ile	AAT	0	0	86.4		NC_003070.9	25989730	25989803	+	ID=gene-AT1G69130;Dbxref=Araport:AT1G69130,TAIR:AT1G69130,GeneID:3767674;Name=AT1G69130;gbkey=Gene;gene_biotype=tRNA;gene_synonym=60126.TRNA-ILE-1;locus_tag=AT1G69130
Arabidopsis_thaliana_NC_003070.9.trna170-Asn	Nuclear	NC_003070.9	26049478	26049551	Asn	GTT	0	0	83.3		NC_003070.9	26049478	26049551	+	ID=gene-AT1G69300;Dbxref=Araport:AT1G69300,TAIR:AT1G69300,GeneID:3767676;Name=AT1G69300;gbkey=Gene;gene_biotype=tRNA;gene_synonym=60009.TRNA-ASN-1;locus_tag=AT1G69300
Arabidopsis_thaliana_NC_003070.9.trna194-Pro	Nuclear	NC_003070.9	26382225	26382154	Pro	AGG	0	0	65.2		NC_003070.9	26382154	26382225	-	ID=gene-AT1G70050;Dbxref=Araport:AT1G70050,TAIR:AT1G70050,GeneID:3767684;Name=AT1G70050;gbkey=Gene;gene_biotype=tRNA;gene_synonym=50885.TRNA-PRO-1;locus_tag=AT1G70050
Arabidopsis_thaliana_NC_003070.9.trna171-Gly	Nuclear	NC_003070.9	26973389	26973459	Gly	GCC	0	0	67.5		NC_003070.9	26973389	26973459	+	ID=gene-AT1G71700;Dbxref=Araport:AT1G71700,TAIR:AT1G71700,GeneID:3767687;Name=AT1G71700;gbkey=Gene;gene_biotype=tRNA;gene_synonym=51794.TRNA-GLY-1,60048.TRNA-GLY-1;locus_tag=AT1G71700
Arabidopsis_thaliana_NC_003070.9.trna172-Ser	Nuclear	NC_003070.9	27393385	27393466	Ser	AGA	0	0	77		NC_003070.9	27393385	27393466	+	ID=gene-AT1G72780;Dbxref=Araport:AT1G72780,TAIR:AT1G72780,GeneID:3767689;Name=AT1G72780;gbkey=Gene;gene_biotype=tRNA;gene_synonym=60047.TRNA-SER-1;locus_tag=AT1G72780
Arabidopsis_thaliana_NC_003070.9.trna174-Asp	Nuclear	NC_003070.9	27788983	27789054	Asp	GTC	0	0	69.8		NC_003070.9	27788983	27789054	+	ID=gene-AT1G73900;Dbxref=Araport:AT1G73900,TAIR:AT1G73900,GeneID:3767695;Name=AT1G73900;gbkey=Gene;gene_biotype=tRNA;gene_synonym=60008.TRNA-ASP-1;locus_tag=AT1G73900
Arabidopsis_thaliana_NC_003070.9.trna193-Leu	Nuclear	NC_003070.9	28020463	28020383	Leu	AAG	0	0	71.4		NC_003070.9	28020383	28020463	-	ID=gene-AT1G74570;Dbxref=Araport:AT1G74570,TAIR:AT1G74570,GeneID:3767698;Name=AT1G74570;gbkey=Gene;gene_biotype=tRNA;gene_synonym=60019.TRNA-LEU-1;locus_tag=AT1G74570
Arabidopsis_thaliana_NC_003070.9.trna175-Leu	Nuclear	NC_003070.9	28027960	28028040	Leu	CAG	0	0	70.7		NC_003070.9	28027960	28028040	+	ID=gene-AT1G74610;Dbxref=Araport:AT1G74610,TAIR:AT1G74610,GeneID:3767699;Name=AT1G74610;gbkey=Gene;gene_biotype=tRNA;gene_synonym=60019.TRNA-LEU-2;locus_tag=AT1G74610
Arabidopsis_thaliana_NC_003070.9.trna176-Asp	Nuclear	NC_003070.9	28184532	28184603	Asp	GTC	0	0	69.8		NC_003070.9	28184532	28184603	+	ID=gene-AT1G75070;Dbxref=Araport:AT1G75070,TAIR:AT1G75070,GeneID:3767700;Name=AT1G75070;gbkey=Gene;gene_biotype=tRNA;gene_synonym=60042.TRNA-ASP-1;locus_tag=AT1G75070
Arabidopsis_thaliana_NC_003070.9.trna192-Glu	Nuclear	NC_003070.9	28373561	28373489	Glu	CTC	0	0	76.3		NC_003070.9	28373489	28373561	-	ID=gene-AT1G75570;Dbxref=Araport:AT1G75570,TAIR:AT1G75570,GeneID:3767704;Name=AT1G75570;gbkey=Gene;gene_biotype=tRNA;gene_synonym=51284.TRNA-GLU-2;locus_tag=AT1G75570
Arabidopsis_thaliana_NC_003070.9.trna177-Glu	Nuclear	NC_003070.9	28407984	28408056	Glu	CTC	0	0	76.3		NC_003070.9	28407984	28408056	+	ID=gene-AT1G75650;Dbxref=Araport:AT1G75650,TAIR:AT1G75650,GeneID:3767706;Name=AT1G75650;gbkey=Gene;gene_biotype=tRNA;gene_synonym=51284.TRNA-GLU-1;locus_tag=AT1G75650
Arabidopsis_thaliana_NC_003070.9.trna178-Thr	Nuclear	NC_003070.9	28440889	28440960	Thr	CGT	0	0	82.3		NC_003070.9	28440889	28440960	+	ID=gene-AT1G75740;Dbxref=Araport:AT1G75740,TAIR:AT1G75740,GeneID:3767707;Name=AT1G75740;gbkey=Gene;gene_biotype=tRNA;gene_synonym=51284.TRNA-THR-1;locus_tag=AT1G75740
Arabidopsis_thaliana_NC_003070.9.trna191-Glu	Nuclear	NC_003070.9	28520056	28519985	Glu	TTC	0	0	70.4		NC_003070.9	28519985	28520056	-	ID=gene-AT1G75970;Dbxref=Araport:AT1G75970,TAIR:AT1G75970,GeneID:3767708;Name=AT1G75970;gbkey=Gene;gene_biotype=tRNA;gene_synonym=51416.TRNA-GLU-1;locus_tag=AT1G75970
Arabidopsis_thaliana_NC_003070.9.trna179-Asp	Nuclear	NC_003070.9	28527767	28527838	Asp	GTC	0	0	69.8		NC_003070.9	28527767	28527838	+	ID=gene-AT1G76000;Dbxref=Araport:AT1G76000,TAIR:AT1G76000,GeneID:3767709;Name=AT1G76000;gbkey=Gene;gene_biotype=tRNA;gene_synonym=51416.TRNA-ASP-1;locus_tag=AT1G76000
Arabidopsis_thaliana_NC_003070.9.trna180-Ser	Nuclear	NC_003070.9	28634692	28634773	Ser	TGA	0	0	79.6		NC_003070.9	28634692	28634773	+	ID=gene-AT1G76330;Dbxref=Araport:AT1G76330,TAIR:AT1G76330,GeneID:3767711;Name=AT1G76330;gbkey=Gene;gene_biotype=tRNA;gene_synonym=51718.TRNA-SER-1,60052.TRNA-SER-1;locus_tag=AT1G76330
Arabidopsis_thaliana_NC_003070.9.trna190-Gln	Nuclear	NC_003070.9	28947625	28947554	Gln	TTG	0	0	73.5		NC_003070.9	28947554	28947625	-	ID=gene-AT1G77040;Dbxref=Araport:AT1G77040,TAIR:AT1G77040,GeneID:3767713;Name=AT1G77040;gbkey=Gene;gene_biotype=tRNA;gene_synonym=50819.TRNA-GLN-1;locus_tag=AT1G77040
Arabidopsis_thaliana_NC_003070.9.trna189-Ser	Nuclear	NC_003070.9	29002286	29002205	Ser	GCT	0	0	79.9		NC_003070.9	29002205	29002286	-	ID=gene-AT1G77190;Dbxref=Araport:AT1G77190,TAIR:AT1G77190,GeneID:3767716;Name=AT1G77190;gbkey=Gene;gene_biotype=tRNA;gene_synonym=50969.TRNA-SER-1;locus_tag=AT1G77190
Arabidopsis_thaliana_NC_003070.9.trna188-Gln	Nuclear	NC_003070.9	29143161	29143090	Gln	TTG	0	0	73.5		NC_003070.9	29143090	29143161	-	ID=gene-AT1G77560;Dbxref=Araport:AT1G77560,TAIR:AT1G77560,GeneID:3767717;Name=AT1G77560;gbkey=Gene;gene_biotype=tRNA;gene_synonym=60085.TRNA-GLN-1;locus_tag=AT1G77560
Arabidopsis_thaliana_NC_003070.9.trna187-Met	Nuclear	NC_003070.9	29444010	29443926	Met	CAT	29443972	29443962	64.2		NC_003070.9	29443926	29444010	-	ID=gene-AT1G78250;Dbxref=Araport:AT1G78250,TAIR:AT1G78250,GeneID:3767720;Name=AT1G78250;gbkey=Gene;gene_biotype=tRNA;gene_synonym=52154.TRNA-MET-1;locus_tag=AT1G78250
Arabidopsis_thaliana_NC_003070.9.trna181-Arg	Nuclear	NC_003070.9	29804123	29804195	Arg	CCG	0	0	69.5		NC_003070.9	29804123	29804195	+	ID=gene-AT1G79240;Dbxref=Araport:AT1G79240,TAIR:AT1G79240,GeneID:3767723;Name=AT1G79240;gbkey=Gene;gene_biotype=tRNA;gene_synonym=51051.TRNA-ARG-1;locus_tag=AT1G79240
Arabidopsis_thaliana_NC_003070.9.trna182-Lys	Nuclear	NC_003070.9	29833117	29833188	Lys	TTT	0	0	92.3		NC_003070.9	29833117	29833188	+	ID=gene-AT1G79290;Dbxref=Araport:AT1G79290,TAIR:AT1G79290,GeneID:3767725;Name=AT1G79290;gbkey=Gene;gene_biotype=tRNA;gene_synonym=51051.TRNA-LYS-2;locus_tag=AT1G79290
Arabidopsis_thaliana_NC_003070.9.trna183-Lys	Nuclear	NC_003070.9	29833718	29833789	Lys	TTT	0	0	92.3		NC_003070.9	29833718	29833789	+	ID=gene-AT1G79300;Dbxref=Araport:AT1G79300,TAIR:AT1G79300,GeneID:3767726;Name=AT1G79300;gbkey=Gene;gene_biotype=tRNA;gene_synonym=51051.TRNA-LYS-1;locus_tag=AT1G79300
Arabidopsis_thaliana_NC_003070.9.trna186-Arg	Nuclear	NC_003070.9	30084069	30083996	Arg	TCG	0	0	82.3		NC_003070.9	30083996	30084069	-	ID=gene-AT1G79980;Dbxref=Araport:AT1G79980,TAIR:AT1G79980,GeneID:3767727;Name=AT1G79980;gbkey=Gene;gene_biotype=tRNA;gene_synonym=51605.TRNA-ARG-1,60024.TRNA-ARG-1;locus_tag=AT1G79980
Arabidopsis_thaliana_NC_003070.9.trna185-Trp	Nuclear	NC_003070.9	30174085	30174014	Trp	CCA	0	0	75.8		NC_003070.9	30174007	30174085	-	ID=gene-AT1G80250;Dbxref=Araport:AT1G80250,TAIR:AT1G80250,GeneID:3767729;Name=AT1G80250;gbkey=Gene;gene_biotype=tRNA;gene_synonym=51605.TRNA-TRP-1,60014.TRNA-TRP-1,AT1G80242;locus_tag=AT1G80250
Arabidopsis_thaliana_NC_003070.9.trna184-Ser	Nuclear	NC_003070.9	30237784	30237865	Ser	AGA	0	0	77		NC_003070.9	30237784	30237865	+	ID=gene-AT1G80430;Dbxref=Araport:AT1G80430,TAIR:AT1G80430,GeneID:3767730;Name=AT1G80430;gbkey=Gene;gene_biotype=tRNA;gene_synonym=60014.TRNA-SER-1,60054.TRNA-SER-1,AT1G80435;locus_tag=AT1G80430
Arabidopsis_thaliana_NC_003071.7.trna1-Asn	Nuclear	NC_003071.7	102065	102138	Asn	GTT	0	0	83.3		NC_003071.7	102065	102138	+	ID=gene-AT2G01160;Dbxref=Araport:AT2G01160,TAIR:AT2G01160,GeneID:3768203;Name=AT2G01160;gbkey=Gene;gene_biotype=tRNA;gene_synonym=48852.TRNA-ASN-1;locus_tag=AT2G01160
Arabidopsis_thaliana_NC_003071.7.trna2-Ala	Nuclear	NC_003071.7	706796	706868	Ala	AGC	0	0	63.4		NC_003071.7	706796	706868	+	ID=gene-AT2G02600;Dbxref=Araport:AT2G02600,TAIR:AT2G02600,GeneID:3767976;Name=AT2G02600;gbkey=Gene;gene_biotype=tRNA;gene_synonym=24336.TRNA-ALA-1;locus_tag=AT2G02600
Arabidopsis_thaliana_NC_003071.7.trna100-Ala	Nuclear	NC_003071.7	846927	846855	Ala	AGC	0	0	63.4		NC_003071.7	846855	846927	-	ID=gene-AT2G02900;Dbxref=Araport:AT2G02900,TAIR:AT2G02900,GeneID:3767869;Name=AT2G02900;gbkey=Gene;gene_biotype=tRNA;gene_synonym=35227.TRNA-ALA-1;locus_tag=AT2G02900
Arabidopsis_thaliana_NC_003071.7.trna99-Ala	Nuclear	NC_003071.7	1054790	1054718	Ala	TGC	0	0	70		NC_003071.7	1054718	1054790	-	ID=gene-AT2G03490;Dbxref=Araport:AT2G03490,TAIR:AT2G03490,GeneID:3768185;Name=AT2G03490;gbkey=Gene;gene_biotype=tRNA;gene_synonym=48856.TRNA-ALA-1;locus_tag=AT2G03490
Arabidopsis_thaliana_NC_003071.7.trna98-Thr	Nuclear	NC_003071.7	1114055	1113984	Thr	CGT	0	0	73.4		NC_003071.7	1113984	1114055	-	ID=gene-AT2G03660;Dbxref=Araport:AT2G03660,TAIR:AT2G03660,GeneID:3768453;Name=AT2G03660;gbkey=Gene;gene_biotype=tRNA;gene_synonym=51057.TRNA-THR-1;locus_tag=AT2G03660
Arabidopsis_thaliana_NC_003071.7.trna97-Thr	Nuclear	NC_003071.7	1123461	1123390	Thr	CGT	0	0	80.4		NC_003071.7	1123390	1123461	-	ID=gene-AT2G03700;Dbxref=Araport:AT2G03700,TAIR:AT2G03700,GeneID:3767842;Name=AT2G03700;gbkey=Gene;gene_biotype=tRNA;gene_synonym=51057.TRNA-THR-2;locus_tag=AT2G03700
Arabidopsis_thaliana_NC_003071.7.trna3-Val	Nuclear	NC_003071.7	1154385	1154457	Val	TAC	0	0	74.4		NC_003071.7	1154385	1154457	+	ID=gene-AT2G03790;Dbxref=Araport:AT2G03790,TAIR:AT2G03790,GeneID:3768319;Name=AT2G03790;gbkey=Gene;gene_biotype=tRNA;gene_synonym=51057.TRNA-VAL-1;locus_tag=AT2G03790
Arabidopsis_thaliana_NC_003071.7.trna95-Asp	Nuclear	NC_003071.7	3255905	3255832	Asp	GTC	0	0	61.5		NC_003071.7	3255832	3255905	-	ID=gene-AT2G07743;Dbxref=Araport:AT2G07743,TAIR:AT2G07743,GeneID:3767868;Name=AT2G07743;gbkey=Gene;gene_biotype=tRNA;gene_synonym=51223.TRNA-ASP-1;locus_tag=AT2G07743
Arabidopsis_thaliana_NC_003071.7.trna4-Tyr	Nuclear	NC_003071.7	3268807	3268886	Tyr	GTA	0	0	38.8		NC_003071.7	3268801	3268879	+	ID=gene-AT2G07745;Dbxref=Araport:AT2G07745,TAIR:AT2G07745,GeneID:3767947;Name=AT2G07745;gbkey=Gene;gene_biotype=tRNA;gene_synonym=51141.TRNA-TYR-1,51223.TRNA-TYR-2;locus_tag=AT2G07745
Arabidopsis_thaliana_NC_003071.7.trna5-Gln	Nuclear	NC_003071.7	3276440	3276511	Gln	TTG	0	0	52.4		NC_003071.7	3276440	3276511	+	ID=gene-AT2G07746;Dbxref=Araport:AT2G07746,TAIR:AT2G07746,GeneID:3768454;Name=AT2G07746;gbkey=Gene;gene_biotype=tRNA;gene_synonym=51141.TRNA-GLN-1,51223.TRNA-GLN-1;locus_tag=AT2G07746
Arabidopsis_thaliana_NC_003071.7.trna6-Trp	Nuclear	NC_003071.7	3280863	3280936	Trp	CCA	0	0	72.3		NC_003071.7	3280863	3280936	+	ID=gene-AT2G07748;Dbxref=Araport:AT2G07748,TAIR:AT2G07748,GeneID:3768456;Name=AT2G07748;gbkey=Gene;gene_biotype=tRNA;gene_synonym=51141.TRNA-TRP-1,51223.TRNA-TRP-1;locus_tag=AT2G07748
Arabidopsis_thaliana_NC_003071.7.trna94-Glu	Nuclear	NC_003071.7	3303315	3303244	Glu	TTC	0	0	60.2		NC_003071.7	3303244	3303315	-	ID=gene-AT2G07752;Dbxref=Araport:AT2G07752,TAIR:AT2G07752,GeneID:3768001;Name=AT2G07752;gbkey=Gene;gene_biotype=tRNA;gene_synonym=51141.TRNA-GLU-1,51223.TRNA-GLU-1;locus_tag=AT2G07752
Arabidopsis_thaliana_NC_003071.7.trna93-Tyr	Nuclear	NC_003071.7	3303428	3303354	Tyr	GTA	0	0	49.2		NC_003071.7	3303354	3303428	-	ID=gene-AT2G07753;Dbxref=Araport:AT2G07753,TAIR:AT2G07753,GeneID:3768002;Name=AT2G07753;gbkey=Gene;gene_biotype=tRNA;gene_synonym=51141.TRNA-TYR-2,51223.TRNA-TYR-1;locus_tag=AT2G07753
Arabidopsis_thaliana_NC_003071.7.trna92-Ser	Nuclear	NC_003071.7	3303822	3303735	Ser	GCT	0	0	46		NC_003071.7	3303735	3303822	-	ID=gene-AT2G07754;Dbxref=Araport:AT2G07754,TAIR:AT2G07754,GeneID:3768049;Name=AT2G07754;gbkey=Gene;gene_biotype=tRNA;gene_synonym=51141.TRNA-SER-1;locus_tag=AT2G07754
Arabidopsis_thaliana_NC_003071.7.trna91-Met	Nuclear	NC_003071.7	3328742	3328670	Met	CAT	0	0	54.9		NC_003071.7	3328670	3328742	-	ID=gene-AT2G07755;Dbxref=Araport:AT2G07755,TAIR:AT2G07755,GeneID:3767972;Name=AT2G07755;gbkey=Gene;gene_biotype=tRNA;gene_synonym=51141.TRNA-MET-1;locus_tag=AT2G07755
Arabidopsis_thaliana_NC_003071.7.trna8-Tyr	Nuclear	NC_003071.7	3332678	3332759	Tyr	GTA	0	0	30.5		NC_003071.7	3332685	3332759	+	ID=gene-AT2G07792;Dbxref=Araport:AT2G07792,TAIR:AT2G07792,GeneID:3767974;Name=AT2G07792;gbkey=Gene;gene_biotype=tRNA;gene_synonym=49301.TRNA-TYR-1;locus_tag=AT2G07792
Arabidopsis_thaliana_NC_003071.7.trna9-Ser	Nuclear	NC_003071.7	3369354	3369440	Ser	TGA	0	0	61.3		NC_003071.7	3369354	3369440	+	ID=gene-AT2G07793;Dbxref=Araport:AT2G07793,TAIR:AT2G07793,GeneID:3768016;Name=AT2G07793;gbkey=Gene;gene_biotype=tRNA;gene_synonym=49301.TRNA-SER-1;locus_tag=AT2G07793
Arabidopsis_thaliana_NC_003071.7.trna90-Met	Nuclear	NC_003071.7	3383477	3383404	Met	CAT	0	0	47.7		NC_003071.7	3383397	3383477	-	ID=gene-AT2G07794;Dbxref=Araport:AT2G07794,TAIR:AT2G07794,GeneID:3767949;Name=AT2G07794;gbkey=Gene;gene_biotype=tRNA;gene_synonym=49301.TRNA-MET-2;locus_tag=AT2G07794
Arabidopsis_thaliana_NC_003071.7.trna89-Gly	Nuclear	NC_003071.7	3444434	3444363	Gly	GCC	0	0	64.4		NC_003071.7	3444363	3444434	-	ID=gene-AT2G07756;Dbxref=Araport:AT2G07756,TAIR:AT2G07756,GeneID:3768651;Name=AT2G07756;gbkey=Gene;gene_biotype=tRNA;gene_synonym=45986.TRNA-GLY-1;locus_tag=AT2G07756
Arabidopsis_thaliana_NC_003071.7.trna10-Ser	Nuclear	NC_003071.7	3452977	3453063	Ser	GGA	0	0	64.5		NC_003071.7	3452977	3453063	+	ID=gene-AT2G07757;Dbxref=Araport:AT2G07757,TAIR:AT2G07757,GeneID:3768200;Name=AT2G07757;gbkey=Gene;gene_biotype=tRNA;gene_synonym=45986.TRNA-SER-3;locus_tag=AT2G07757
Arabidopsis_thaliana_NC_003071.7.trna11-Met	Nuclear	NC_003071.7	3462078	3462151	Met	CAT	0	0	60.5		NC_003071.7	3462078	3462151	+	ID=gene-AT2G07758;Dbxref=Araport:AT2G07758,TAIR:AT2G07758,GeneID:3768661;Name=AT2G07758;gbkey=Gene;gene_biotype=tRNA;gene_synonym=45986.TRNA-MET-1;locus_tag=AT2G07758
Arabidopsis_thaliana_NC_003071.7.trna12-Ser	Nuclear	NC_003071.7	3494382	3494469	Ser	GCT	0	0	46		NC_003071.7	3494382	3494469	+	ID=gene-AT2G07759;Dbxref=Araport:AT2G07759,TAIR:AT2G07759,GeneID:3768239;Name=AT2G07759;gbkey=Gene;gene_biotype=tRNA;gene_synonym=45986.TRNA-SER-2;locus_tag=AT2G07759
Arabidopsis_thaliana_NC_003071.7.trna13-Tyr	Nuclear	NC_003071.7	3494776	3494850	Tyr	GTA	0	0	49.2		NC_003071.7	3494776	3494850	+	ID=gene-AT2G07761;Dbxref=Araport:AT2G07761,TAIR:AT2G07761,GeneID:3768240;Name=AT2G07761;gbkey=Gene;gene_biotype=tRNA;gene_synonym=45986.TRNA-TYR-2;locus_tag=AT2G07761
Arabidopsis_thaliana_NC_003071.7.trna14-Pro	Nuclear	NC_003071.7	3495012	3495086	Pro	TGG	0	0	62.8		NC_003071.7	3495012	3495086	+	ID=gene-AT2G07762;Dbxref=Araport:AT2G07762,TAIR:AT2G07762,GeneID:3768241;Name=AT2G07762;gbkey=Gene;gene_biotype=tRNA;gene_synonym=45986.TRNA-PRO-1;locus_tag=AT2G07762
Arabidopsis_thaliana_NC_003071.7.trna15-Cys	Nuclear	NC_003071.7	3495442	3495512	Cys	GCA	0	0	48.1		NC_003071.7	3495442	3495512	+	ID=gene-AT2G07763;Dbxref=Araport:AT2G07763,TAIR:AT2G07763,GeneID:3768377;Name=AT2G07763;gbkey=Gene;gene_biotype=tRNA;gene_synonym=45986.TRNA-CYS-1;locus_tag=AT2G07763
Arabidopsis_thaliana_NC_003071.7.trna16-Asn	Nuclear	NC_003071.7	3496440	3496511	Asn	GTT	0	0	77.9		NC_003071.7	3496440	3496511	+	ID=gene-AT2G07764;Dbxref=Araport:AT2G07764,TAIR:AT2G07764,GeneID:3768378;Name=AT2G07764;gbkey=Gene;gene_biotype=tRNA;gene_synonym=45986.TRNA-ASN-1;locus_tag=AT2G07764
Arabidopsis_thaliana_NC_003071.7.trna17-Tyr	Nuclear	NC_003071.7	3497358	3497440	Tyr	GTA	0	0	63.5		NC_003071.7	3497358	3497440	+	ID=gene-AT2G07765;Dbxref=Araport:AT2G07765,TAIR:AT2G07765,GeneID:3768379;Name=AT2G07765;gbkey=Gene;gene_biotype=tRNA;gene_synonym=45986.TRNA-TYR-1;locus_tag=AT2G07765
Arabidopsis_thaliana_NC_003071.7.trna18-Ser	Nuclear	NC_003071.7	3503522	3503608	Ser	TGA	0	0	61.3		NC_003071.7	3503522	3503608	+	ID=gene-AT2G07766;Dbxref=Araport:AT2G07766,TAIR:AT2G07766,GeneID:3768276;Name=AT2G07766;gbkey=Gene;gene_biotype=tRNA;gene_synonym=45986.TRNA-SER-1;locus_tag=AT2G07766
Arabidopsis_thaliana_NC_003071.7.trna86-Tyr	Nuclear	NC_003071.7	6946879	6946791	Tyr	GTA	6946842	6946827	74.1		NC_003071.7	6946791	6946879	-	ID=gene-AT2G15950;Dbxref=Araport:AT2G15950,TAIR:AT2G15950,GeneID:3767956;Name=AT2G15950;gbkey=Gene;gene_biotype=tRNA;gene_synonym=49256.TRNA-TYR-1;locus_tag=AT2G15950
Arabidopsis_thaliana_NC_003071.7.trna19-Gln	Nuclear	NC_003071.7	7039094	7039165	Gln	CTG	0	0	71.1		NC_003071.7	7039094	7039165	+	ID=gene-AT2G16240;Dbxref=Araport:AT2G16240,TAIR:AT2G16240,GeneID:3767985;Name=AT2G16240;gbkey=Gene;gene_biotype=tRNA;gene_synonym=51101.TRNA-GLN-1;locus_tag=AT2G16240
Arabidopsis_thaliana_NC_003071.7.trna20-Ile	Nuclear	NC_003071.7	7742712	7742785	Ile	AAT	0	0	85.5		NC_003071.7	7742712	7742785	+	ID=gene-AT2G17810;Dbxref=Araport:AT2G17810,TAIR:AT2G17810,GeneID:3768498;Name=AT2G17810;gbkey=Gene;gene_biotype=tRNA;gene_synonym=50831.TRNA-ILE-1,50894.TRNA-ILE-1;locus_tag=AT2G17810
Arabidopsis_thaliana_NC_003071.7.trna84-Asn	Nuclear	NC_003071.7	7955750	7955677	Asn	GTT	0	0	81.4		NC_003071.7	7955677	7955750	-	ID=gene-AT2G18310;Dbxref=Araport:AT2G18310,TAIR:AT2G18310,GeneID:3768183;Name=AT2G18310;gbkey=Gene;gene_biotype=tRNA;gene_synonym=49292.TRNA-ASN-1;locus_tag=AT2G18310
Arabidopsis_thaliana_NC_003071.7.trna21-Pro	Nuclear	NC_003071.7	9137356	9137427	Pro	CGG	0	0	68.2		NC_003071.7	9137356	9137427	+	ID=gene-AT2G21360;Dbxref=Araport:AT2G21360,TAIR:AT2G21360,GeneID:3768220;Name=AT2G21360;gbkey=Gene;gene_biotype=tRNA;gene_synonym=51073.TRNA-PRO-1;locus_tag=AT2G21360
Arabidopsis_thaliana_NC_003071.7.trna82-Tyr	Nuclear	NC_003071.7	9234276	9234193	Tyr	GTA	9234239	9234229	74.3		NC_003071.7	9234193	9234276	-	ID=gene-AT2G21570;Dbxref=Araport:AT2G21570,TAIR:AT2G21570,GeneID:3768034;Name=AT2G21570;gbkey=Gene;gene_biotype=tRNA;gene_synonym=51106.TRNA-TYR-1;locus_tag=AT2G21570
Arabidopsis_thaliana_NC_003071.7.trna81-Leu	Nuclear	NC_003071.7	9266889	9266809	Leu	AAG	0	0	71.4		NC_003071.7	9266809	9266889	-	ID=gene-AT2G21670;Dbxref=Araport:AT2G21670,TAIR:AT2G21670,GeneID:3768169;Name=AT2G21670;gbkey=Gene;gene_biotype=tRNA;gene_synonym=51106.TRNA-LEU-1;locus_tag=AT2G21670
Arabidopsis_thaliana_NC_003071.7.trna80-Gln	Nuclear	NC_003071.7	9270734	9270663	Gln	CTG	0	0	71.1		NC_003071.7	9270663	9270734	-	ID=gene-AT2G21700;Dbxref=Araport:AT2G21700,TAIR:AT2G21700,GeneID:3768091;Name=AT2G21700;gbkey=Gene;gene_biotype=tRNA;gene_synonym=51065.TRNA-GLN-1,51106.TRNA-GLN-1;locus_tag=AT2G21700
Arabidopsis_thaliana_NC_003071.7.trna23-Val	Nuclear	NC_003071.7	9393670	9393743	Val	CAC	0	0	81.5		NC_003071.7	9393670	9393743	+	ID=gene-AT2G22110;Dbxref=Araport:AT2G22110,TAIR:AT2G22110,GeneID:3767878;Name=AT2G22110;gbkey=Gene;gene_biotype=tRNA;gene_synonym=51179.TRNA-VAL-1;locus_tag=AT2G22110
Arabidopsis_thaliana_NC_003071.7.trna79-Ile	Nuclear	NC_003071.7	9449882	9449809	Ile	AAT	0	0	86.4		NC_003071.7	9449809	9449882	-	ID=gene-AT2G22220;Dbxref=Araport:AT2G22220,TAIR:AT2G22220,GeneID:3768440;Name=AT2G22220;gbkey=Gene;gene_biotype=tRNA;gene_synonym=51147.TRNA-ILE-1;locus_tag=AT2G22220
Arabidopsis_thaliana_NC_003071.7.trna78-Arg	Nuclear	NC_003071.7	9465653	9465581	Arg	ACG	0	0	72.9		NC_003071.7	9465581	9465653	-	ID=gene-AT2G22280;Dbxref=Araport:AT2G22280,TAIR:AT2G22280,GeneID:3768439;Name=AT2G22280;gbkey=Gene;gene_biotype=tRNA;gene_synonym=51147.TRNA-ARG-1;locus_tag=AT2G22280
Arabidopsis_thaliana_NC_003071.7.trna24-Ile	Nuclear	NC_003071.7	9502280	9502353	Ile	AAT	0	0	86.4		NC_003071.7	9502280	9502353	+	ID=gene-AT2G22380;Dbxref=Araport:AT2G22380,TAIR:AT2G22380,GeneID:3768383;Name=AT2G22380;gbkey=Gene;gene_biotype=tRNA;gene_synonym=51058.TRNA-ILE-1;locus_tag=AT2G22380
Arabidopsis_thaliana_NC_003071.7.trna25-Ala	Nuclear	NC_003071.7	9591027	9591099	Ala	CGC	0	0	63.8		NC_003071.7	9591027	9591099	+	ID=gene-AT2G22580;Dbxref=Araport:AT2G22580,TAIR:AT2G22580,GeneID:3767865;Name=AT2G22580;gbkey=Gene;gene_biotype=tRNA;gene_synonym=49293.TRNA-ALA-1,51058.TRNA-ALA-1;locus_tag=AT2G22580
Arabidopsis_thaliana_NC_003071.7.trna77-iMet	Nuclear	NC_003071.7	9803288	9803217	iMet	CAT	0	0	58.3		NC_003071.7	9803217	9803288	-	ID=gene-AT2G23020;Dbxref=Araport:AT2G23020,TAIR:AT2G23020,GeneID:3768413;Name=AT2G23020;gbkey=Gene;gene_biotype=tRNA;gene_synonym=22741.TRNA-MET-1;locus_tag=AT2G23020
Arabidopsis_thaliana_NC_003071.7.trna76-iMet	Nuclear	NC_003071.7	10059517	10059446	iMet	CAT	0	0	58.3		NC_003071.7	10059446	10059517	-	ID=gene-AT2G23650;Dbxref=Araport:AT2G23650,TAIR:AT2G23650,GeneID:3767922;Name=AT2G23650;gbkey=Gene;gene_biotype=tRNA;gene_synonym=22095.TRNA-MET-1,27126.TRNA-MET-1;locus_tag=AT2G23650
Arabidopsis_thaliana_NC_003071.7.trna26-Arg	Nuclear	NC_003071.7	10373576	10373648	Arg	ACG	0	0	72.5		NC_003071.7	10373576	10373648	+	ID=gene-AT2G24380;Dbxref=Araport:AT2G24380,TAIR:AT2G24380,GeneID:3768026;Name=AT2G24380;gbkey=Gene;gene_biotype=tRNA;gene_synonym=49199.TRNA-ARG-1;locus_tag=AT2G24380
Arabidopsis_thaliana_NC_003071.7.trna27-Arg	Nuclear	NC_003071.7	10813839	10813911	Arg	TCT	0	0	71.3		NC_003071.7	10813839	10813911	+	ID=gene-AT2G25400;Dbxref=Araport:AT2G25400,TAIR:AT2G25400,GeneID:3767884;Name=AT2G25400;gbkey=Gene;gene_biotype=tRNA;gene_synonym=49202.TRNA-ARG-1,51099.TRNA-ARG-1;locus_tag=AT2G25400
Arabidopsis_thaliana_NC_003071.7.trna75-Leu	Nuclear	NC_003071.7	11115759	11115679	Leu	AAG	0	0	71.4		NC_003071.7	11115679	11115759	-	ID=gene-AT2G26090;Dbxref=Araport:AT2G26090,TAIR:AT2G26090,GeneID:3768056;Name=AT2G26090;gbkey=Gene;gene_biotype=tRNA;gene_synonym=33025.TRNA-LEU-1;locus_tag=AT2G26090
Arabidopsis_thaliana_NC_003071.7.trna74-Lys	Nuclear	NC_003071.7	11774923	11774852	Lys	TTT	0	0	92.3		NC_003071.7	11774852	11774923	-	ID=gene-AT2G27560;Dbxref=Araport:AT2G27560,TAIR:AT2G27560,GeneID:3768628;Name=AT2G27560;gbkey=Gene;gene_biotype=tRNA;gene_synonym=42596.TRNA-LYS-1,49200.TRNA-LYS-1;locus_tag=AT2G27560
Arabidopsis_thaliana_NC_003071.7.trna73-Gly	Nuclear	NC_003071.7	11864225	11864154	Gly	TCC	0	0	74.1		NC_003071.7	11864154	11864225	-	ID=gene-AT2G27850;Dbxref=Araport:AT2G27850,TAIR:AT2G27850,GeneID:3768251;Name=AT2G27850;gbkey=Gene;gene_biotype=tRNA;gene_synonym=42596.TRNA-GLY-1;locus_tag=AT2G27850
Arabidopsis_thaliana_NC_003071.7.trna28-Cys	Nuclear	NC_003071.7	12329003	12329074	Cys	GCA	0	0	80.8		NC_003071.7	12329003	12329074	+	ID=gene-AT2G28730;Dbxref=Araport:AT2G28730,TAIR:AT2G28730,GeneID:3768704;Name=AT2G28730;gbkey=Gene;gene_biotype=tRNA;gene_synonym=42869.TRNA-CYS-1,51151.TRNA-CYS-1;locus_tag=AT2G28730
Arabidopsis_thaliana_NC_003071.7.trna29-His	Nuclear	NC_003071.7	12339751	12339822	His	GTG	0	0	56.8		NC_003071.7	12339751	12339822	+	ID=gene-AT2G28770;Dbxref=Araport:AT2G28770,TAIR:AT2G28770,GeneID:3768024;Name=AT2G28770;gbkey=Gene;gene_biotype=tRNA;gene_synonym=42869.TRNA-HIS-1;locus_tag=AT2G28770
Arabidopsis_thaliana_NC_003071.7.trna72-Gly	Nuclear	NC_003071.7	12471844	12471773	Gly	TCC	0	0	74.1		NC_003071.7	12471773	12471844	-	ID=gene-AT2G29030;Dbxref=Araport:AT2G29030,TAIR:AT2G29030,GeneID:3768311;Name=AT2G29030;gbkey=Gene;gene_biotype=tRNA;gene_synonym=35226.TRNA-GLY-1;locus_tag=AT2G29030
Arabidopsis_thaliana_NC_003071.7.trna71-Val	Nuclear	NC_003071.7	12638228	12638156	Val	TAC	0	0	74.4		NC_003071.7	12638156	12638228	-	ID=gene-AT2G29520;Dbxref=Araport:AT2G29520,TAIR:AT2G29520,GeneID:3768011;Name=AT2G29520;gbkey=Gene;gene_biotype=tRNA;gene_synonym=42492.TRNA-VAL-1;locus_tag=AT2G29520
Arabidopsis_thaliana_NC_003071.7.trna30-Gly	Nuclear	NC_003071.7	12881591	12881661	Gly	GCC	0	0	66.5		NC_003071.7	12881591	12881661	+	ID=gene-AT2G30180;Dbxref=Araport:AT2G30180,TAIR:AT2G30180,GeneID:3768043;Name=AT2G30180;gbkey=Gene;gene_biotype=tRNA;gene_synonym=22505.TRNA-GLY-2;locus_tag=AT2G30180
Arabidopsis_thaliana_NC_003071.7.trna31-Gly	Nuclear	NC_003071.7	12882734	12882804	Gly	GCC	0	0	66.5		NC_003071.7	12882734	12882804	+	ID=gene-AT2G30190;Dbxref=Araport:AT2G30190,TAIR:AT2G30190,GeneID:3768685;Name=AT2G30190;gbkey=Gene;gene_biotype=tRNA;gene_synonym=22505.TRNA-GLY-1;locus_tag=AT2G30190
Arabidopsis_thaliana_NC_003071.7.trna70-Gly	Nuclear	NC_003071.7	12976018	12975948	Gly	GCC	0	0	66.5		NC_003071.7	12975948	12976018	-	ID=gene-AT2G30450;Dbxref=Araport:AT2G30450,TAIR:AT2G30450,GeneID:3768012;Name=AT2G30450;gbkey=Gene;gene_biotype=tRNA;gene_synonym=1509.TRNA-GLY-1;locus_tag=AT2G30450
Arabidopsis_thaliana_NC_003071.7.trna69-Ala	Nuclear	NC_003071.7	13137308	13137236	Ala	AGC	0	0	61		NC_003071.7	13137236	13137308	-	ID=gene-AT2G30850;Dbxref=Araport:AT2G30850,TAIR:AT2G30850,GeneID:3768260;Name=AT2G30850;gbkey=Gene;gene_biotype=tRNA;gene_synonym=24338.TRNA-ALA-1;locus_tag=AT2G30850
Arabidopsis_thaliana_NC_003071.7.trna32-Asn	Nuclear	NC_003071.7	13651274	13651348	Asn	GTT	0	0	73.3		NC_003071.7	13651274	13651348	+	ID=gene-AT2G32110;Dbxref=Araport:AT2G32110,TAIR:AT2G32110,GeneID:3768376;Name=AT2G32110;gbkey=Gene;gene_biotype=tRNA;gene_synonym=49198.TRNA-ASN-1;locus_tag=AT2G32110
Arabidopsis_thaliana_NC_003071.7.trna68-Met	Nuclear	NC_003071.7	14047426	14047342	Met	CAT	14047388	14047378	64.2		NC_003071.7	14047342	14047426	-	ID=gene-AT2G33140;Dbxref=Araport:AT2G33140,TAIR:AT2G33140,GeneID:3768714;Name=AT2G33140;gbkey=Gene;gene_biotype=tRNA;gene_synonym=6992.TRNA-MET-1;locus_tag=AT2G33140
Arabidopsis_thaliana_NC_003071.7.trna33-Asp	Nuclear	NC_003071.7	14243131	14243202	Asp	GTC	0	0	61.7		NC_003071.7	14243131	14243202	+	ID=gene-AT2G33650;Dbxref=Araport:AT2G33650,TAIR:AT2G33650,GeneID:3767981;Name=AT2G33650;gbkey=Gene;gene_biotype=tRNA;gene_synonym=6548.TRNA-ASP-1;locus_tag=AT2G33650
Arabidopsis_thaliana_NC_003071.7.trna34-Asp	Nuclear	NC_003071.7	14244699	14244770	Asp	GTC	0	0	69.8		NC_003071.7	14244699	14244770	+	ID=gene-AT2G33660;Dbxref=Araport:AT2G33660,TAIR:AT2G33660,GeneID:3767789;Name=AT2G33660;gbkey=Gene;gene_biotype=tRNA;gene_synonym=6548.TRNA-ASP-2;locus_tag=AT2G33660
Arabidopsis_thaliana_NC_003071.7.trna35-Pro	Nuclear	NC_003071.7	14350386	14350457	Pro	TGG	0	0	68.5		NC_003071.7	14350386	14350457	+	ID=gene-AT2G33890;Dbxref=Araport:AT2G33890,TAIR:AT2G33890,GeneID:3767833;Name=AT2G33890;gbkey=Gene;gene_biotype=tRNA;gene_synonym=170.TRNA-PRO-1,6067.TRNA-PRO-1;locus_tag=AT2G33890
Arabidopsis_thaliana_NC_003071.7.trna36-Pro	Nuclear	NC_003071.7	14351359	14351430	Pro	TGG	0	0	68.5		NC_003071.7	14351359	14351430	+	ID=gene-AT2G33900;Dbxref=Araport:AT2G33900,TAIR:AT2G33900,GeneID:3767834;Name=AT2G33900;gbkey=Gene;gene_biotype=tRNA;gene_synonym=170.TRNA-PRO-2,6067.TRNA-PRO-2;locus_tag=AT2G33900
Arabidopsis_thaliana_NC_003071.7.trna37-Pro	Nuclear	NC_003071.7	14352191	14352262	Pro	TGG	0	0	68.5		NC_003071.7	14352191	14352262	+	ID=gene-AT2G33910;Dbxref=Araport:AT2G33910,TAIR:AT2G33910,GeneID:3767835;Name=AT2G33910;gbkey=Gene;gene_biotype=tRNA;gene_synonym=170.TRNA-PRO-3,6067.TRNA-PRO-3;locus_tag=AT2G33910
Arabidopsis_thaliana_NC_003071.7.trna38-Pro	Nuclear	NC_003071.7	14353143	14353214	Pro	AGG	0	0	67.4		NC_003071.7	14353143	14353214	+	ID=gene-AT2G33920;Dbxref=Araport:AT2G33920,TAIR:AT2G33920,GeneID:3767836;Name=AT2G33920;gbkey=Gene;gene_biotype=tRNA;gene_synonym=170.TRNA-PRO-4,6067.TRNA-PRO-4;locus_tag=AT2G33920
Arabidopsis_thaliana_NC_003071.7.trna39-Pro	Nuclear	NC_003071.7	14353656	14353727	Pro	TGG	0	0	68.5		NC_003071.7	14353656	14353727	+	ID=gene-AT2G33930;Dbxref=Araport:AT2G33930,TAIR:AT2G33930,GeneID:3767837;Name=AT2G33930;gbkey=Gene;gene_biotype=tRNA;gene_synonym=170.TRNA-PRO-5,6067.TRNA-PRO-5;locus_tag=AT2G33930
Arabidopsis_thaliana_NC_003071.7.trna40-Pro	Nuclear	NC_003071.7	14354098	14354169	Pro	TGG	0	0	68.5		NC_003071.7	14354098	14354169	+	ID=gene-AT2G33940;Dbxref=Araport:AT2G33940,TAIR:AT2G33940,GeneID:3767838;Name=AT2G33940;gbkey=Gene;gene_biotype=tRNA;gene_synonym=170.TRNA-PRO-6,6067.TRNA-PRO-6;locus_tag=AT2G33940
Arabidopsis_thaliana_NC_003071.7.trna41-Pro	Nuclear	NC_003071.7	14355137	14355208	Pro	CGG	0	0	65.9		NC_003071.7	14355137	14355208	+	ID=gene-AT2G33950;Dbxref=Araport:AT2G33950,TAIR:AT2G33950,GeneID:3767839;Name=AT2G33950;gbkey=Gene;gene_biotype=tRNA;gene_synonym=170.TRNA-PRO-7,6067.TRNA-PRO-7;locus_tag=AT2G33950
Arabidopsis_thaliana_NC_003071.7.trna42-Pro	Nuclear	NC_003071.7	14356055	14356126	Pro	AGG	0	0	67.4		NC_003071.7	14356055	14356126	+	ID=gene-AT2G33960;Dbxref=Araport:AT2G33960,TAIR:AT2G33960,GeneID:3767840;Name=AT2G33960;gbkey=Gene;gene_biotype=tRNA;gene_synonym=170.TRNA-PRO-8,6067.TRNA-PRO-8;locus_tag=AT2G33960
Arabidopsis_thaliana_NC_003071.7.trna43-Pro	Nuclear	NC_003071.7	14356521	14356592	Pro	TGG	0	0	68.5		NC_003071.7	14356521	14356592	+	ID=gene-AT2G33970;Dbxref=Araport:AT2G33970,TAIR:AT2G33970,GeneID:3767737;Name=AT2G33970;gbkey=Gene;gene_biotype=tRNA;gene_synonym=170.TRNA-PRO-9,6067.TRNA-PRO-9;locus_tag=AT2G33970
Arabidopsis_thaliana_NC_003071.7.trna67-Thr	Nuclear	NC_003071.7	14743548	14743475	Thr	AGT	0	0	73.6		NC_003071.7	14743475	14743548	-	ID=gene-AT2G34950;Dbxref=Araport:AT2G34950,TAIR:AT2G34950,GeneID:3767915;Name=AT2G34950;gbkey=Gene;gene_biotype=tRNA;gene_synonym=17686.TRNA-THR-1;locus_tag=AT2G34950
Arabidopsis_thaliana_NC_003071.7.trna44-Undet	Nuclear	NC_003071.7	14750057	14750134	Undet	NNN	0	0	26.5		NC_003071.7	14750064	14750134	+	ID=gene-AT2G34985;Dbxref=Araport:AT2G34985,TAIR:AT2G34985,GeneID:3768713;Name=AT2G34985;gbkey=Gene;gene_biotype=tRNA;gene_synonym=17686.TRNA-THR-2;locus_tag=AT2G34985
Arabidopsis_thaliana_NC_003071.7.trna45-Met	Nuclear	NC_003071.7	14840607	14840691	Met	CAT	14840645	14840655	64.2		NC_003071.7	14840607	14840691	+	ID=gene-AT2G35220;Dbxref=Araport:AT2G35220,TAIR:AT2G35220,GeneID:3768140;Name=AT2G35220;gbkey=Gene;gene_biotype=tRNA;gene_synonym=40426.TRNA-MET-1;locus_tag=AT2G35220
Arabidopsis_thaliana_NC_003071.7.trna46-Asn	Nuclear	NC_003071.7	15168862	15168935	Asn	GTT	0	0	83.3		NC_003071.7	15168862	15168935	+	ID=gene-AT2G36140;Dbxref=Araport:AT2G36140,TAIR:AT2G36140,GeneID:3768575;Name=AT2G36140;gbkey=Gene;gene_biotype=tRNA;gene_synonym=51192.TRNA-ASN-1;locus_tag=AT2G36140
Arabidopsis_thaliana_NC_003071.7.trna47-Leu	Nuclear	NC_003071.7	15169578	15169657	Leu	TAG	0	0	68.7		NC_003071.7	15169578	15169657	+	ID=gene-AT2G36150;Dbxref=Araport:AT2G36150,TAIR:AT2G36150,GeneID:3768576;Name=AT2G36150;gbkey=Gene;gene_biotype=tRNA;gene_synonym=51192.TRNA-LEU-1;locus_tag=AT2G36150
Arabidopsis_thaliana_NC_003071.7.trna66-Tyr	Nuclear	NC_003071.7	15208438	15208355	Tyr	GTA	15208401	15208391	74.3		NC_003071.7	15208355	15208438	-	ID=gene-AT2G36280;Dbxref=Araport:AT2G36280,TAIR:AT2G36280,GeneID:3768649;Name=AT2G36280;gbkey=Gene;gene_biotype=tRNA;gene_synonym=51063.TRNA-TYR-1;locus_tag=AT2G36280
Arabidopsis_thaliana_NC_003071.7.trna48-Leu	Nuclear	NC_003071.7	15320234	15320316	Leu	TAA	0	0	72.9		NC_003071.7	15320234	15320316	+	ID=gene-AT2G36510;Dbxref=Araport:AT2G36510,TAIR:AT2G36510,GeneID:3768462;Name=AT2G36510;gbkey=Gene;gene_biotype=tRNA;gene_synonym=51064.TRNA-LEU-1;locus_tag=AT2G36510
Arabidopsis_thaliana_NC_003071.7.trna65-Leu	Nuclear	NC_003071.7	15320467	15320385	Leu	TAA	0	0	72.9		NC_003071.7	15320385	15320467	-	ID=gene-AT2G36520;Dbxref=Araport:AT2G36520,TAIR:AT2G36520,GeneID:3768463;Name=AT2G36520;gbkey=Gene;gene_biotype=tRNA;gene_synonym=51064.TRNA-LEU-2;locus_tag=AT2G36520
Arabidopsis_thaliana_NC_003071.7.trna49-Arg	Nuclear	NC_003071.7	15346160	15346232	Arg	TCT	0	0	71		NC_003071.7	15346160	15346232	+	ID=gene-AT2G36600;Dbxref=Araport:AT2G36600,TAIR:AT2G36600,GeneID:3767807;Name=AT2G36600;gbkey=Gene;gene_biotype=tRNA;gene_synonym=51064.TRNA-ARG-1;locus_tag=AT2G36600
Arabidopsis_thaliana_NC_003071.7.trna64-Tyr	Nuclear	NC_003071.7	15470245	15470162	Tyr	GTA	15470208	15470198	74.3		NC_003071.7	15470162	15470245	-	ID=gene-AT2G36860;Dbxref=Araport:AT2G36860,TAIR:AT2G36860,GeneID:3768346;Name=AT2G36860;gbkey=Gene;gene_biotype=tRNA;gene_synonym=51066.TRNA-TYR-1;locus_tag=AT2G36860
Arabidopsis_thaliana_NC_003071.7.trna50-Glu	Nuclear	NC_003071.7	15916817	15916889	Glu	CTC	0	0	76.3		NC_003071.7	15916817	15916889	+	ID=gene-AT2G38030;Dbxref=Araport:AT2G38030,TAIR:AT2G38030,GeneID:3768237;Name=AT2G38030;gbkey=Gene;gene_biotype=tRNA;gene_synonym=44466.TRNA-GLU-1;locus_tag=AT2G38030
Arabidopsis_thaliana_NC_003071.7.trna63-Cys	Nuclear	NC_003071.7	16518635	16518564	Cys	GCA	0	0	79.1		NC_003071.7	16518564	16518635	-	ID=gene-AT2G39600;Dbxref=Araport:AT2G39600,TAIR:AT2G39600,GeneID:3767920;Name=AT2G39600;gbkey=Gene;gene_biotype=tRNA;gene_synonym=31456.TRNA-CYS-1;locus_tag=AT2G39600
Arabidopsis_thaliana_NC_003071.7.trna51-Cys	Nuclear	NC_003071.7	16518769	16518840	Cys	GCA	0	0	79.1		NC_003071.7	16518769	16518840	+	ID=gene-AT2G39610;Dbxref=Araport:AT2G39610,TAIR:AT2G39610,GeneID:3767921;Name=AT2G39610;gbkey=Gene;gene_biotype=tRNA;gene_synonym=31456.TRNA-CYS-2;locus_tag=AT2G39610
Arabidopsis_thaliana_NC_003071.7.trna62-Asp	Nuclear	NC_003071.7	16639851	16639780	Asp	GTC	0	0	69.8		NC_003071.7	16639780	16639851	-	ID=gene-AT2G39860;Dbxref=Araport:AT2G39860,TAIR:AT2G39860,GeneID:3768417;Name=AT2G39860;gbkey=Gene;gene_biotype=tRNA;gene_synonym=1954.TRNA-ASP-1,9934.TRNA-ASP-1;locus_tag=AT2G39860
Arabidopsis_thaliana_NC_003071.7.trna61-Ser	Nuclear	NC_003071.7	17538784	17538703	Ser	GCT	0	0	81.7		NC_003071.7	17538703	17538784	-	ID=gene-AT2G42020;Dbxref=Araport:AT2G42020,TAIR:AT2G42020,GeneID:3768728;Name=AT2G42020;gbkey=Gene;gene_biotype=tRNA;gene_synonym=1342.TRNA-SER-1;locus_tag=AT2G42020
Arabidopsis_thaliana_NC_003071.7.trna52-Gly	Nuclear	NC_003071.7	17660778	17660848	Gly	GCC	0	0	65.5		NC_003071.7	17660778	17660848	+	ID=gene-AT2G42420;Dbxref=Araport:AT2G42420,TAIR:AT2G42420,GeneID:3768729;Name=AT2G42420;gbkey=Gene;gene_biotype=tRNA;gene_synonym=48846.TRNA-GLY-1;locus_tag=AT2G42420
Arabidopsis_thaliana_NC_003071.7.trna53-Arg	Nuclear	NC_003071.7	17873690	17873762	Arg	ACG	0	0	72.6		NC_003071.7	17873690	17873762	+	ID=gene-AT2G42970;Dbxref=Araport:AT2G42970,TAIR:AT2G42970,GeneID:3768730;Name=AT2G42970;gbkey=Gene;gene_biotype=tRNA;gene_synonym=49299.TRNA-ARG-1,51061.TRNA-ARG-1;locus_tag=AT2G42970
Arabidopsis_thaliana_NC_003071.7.trna60-Thr	Nuclear	NC_003071.7	17995644	17995573	Thr	TGT	0	0	74.3		NC_003071.7	17995573	17995644	-	ID=gene-AT2G43300;Dbxref=Araport:AT2G43300,TAIR:AT2G43300,GeneID:3768735;Name=AT2G43300;gbkey=Gene;gene_biotype=tRNA;gene_synonym=41546.TRNA-THR-1,5554.TRNA-THR-1;locus_tag=AT2G43300
Arabidopsis_thaliana_NC_003071.7.trna59-Ser	Nuclear	NC_003071.7	18310058	18309977	Ser	GCT	0	0	80.5		NC_003071.7	18309977	18310058	-	ID=gene-AT2G44320;Dbxref=Araport:AT2G44320,TAIR:AT2G44320,GeneID:3768738;Name=AT2G44320;gbkey=Gene;gene_biotype=tRNA;gene_synonym=19115.TRNA-SER-1;locus_tag=AT2G44320
Arabidopsis_thaliana_NC_003071.7.trna54-Arg	Nuclear	NC_003071.7	18569911	18569983	Arg	TCT	0	0	69.1		NC_003071.7	18569911	18569983	+	ID=gene-AT2G45020;Dbxref=Araport:AT2G45020,TAIR:AT2G45020,GeneID:3768740;Name=AT2G45020;gbkey=Gene;gene_biotype=tRNA;gene_synonym=44465.TRNA-ARG-1;locus_tag=AT2G45020
Arabidopsis_thaliana_NC_003071.7.trna55-Lys	Nuclear	NC_003071.7	18703678	18703750	Lys	CTT	0	0	87.7		NC_003071.7	18703678	18703750	+	ID=gene-AT2G45390;Dbxref=Araport:AT2G45390,TAIR:AT2G45390,GeneID:3768743;Name=AT2G45390;gbkey=Gene;gene_biotype=tRNA;gene_synonym=8264.TRNA-LYS-1;locus_tag=AT2G45390
Arabidopsis_thaliana_NC_003071.7.trna56-Glu	Nuclear	NC_003071.7	18956641	18956713	Glu	CTC	0	0	76.3		NC_003071.7	18956641	18956713	+	ID=gene-AT2G46120;Dbxref=Araport:AT2G46120,TAIR:AT2G46120,GeneID:3768745;Name=AT2G46120;gbkey=Gene;gene_biotype=tRNA;gene_synonym=39131.TRNA-GLU-1;locus_tag=AT2G46120
Arabidopsis_thaliana_NC_003071.7.trna57-Ala	Nuclear	NC_003071.7	19344427	19344499	Ala	TGC	0	0	70		NC_003071.7	19344427	19344499	+	ID=gene-AT2G47100;Dbxref=Araport:AT2G47100,TAIR:AT2G47100,GeneID:3768749;Name=AT2G47100;gbkey=Gene;gene_biotype=tRNA;gene_synonym=35906.TRNA-ALA-1;locus_tag=AT2G47100
Arabidopsis_thaliana_NC_003071.7.trna58-Gly	Nuclear	NC_003071.7	19559925	19559855	Gly	CCC	0	0	65.4		NC_003071.7	19559855	19559925	-	ID=gene-AT2G47740;Dbxref=Araport:AT2G47740,TAIR:AT2G47740,GeneID:3768751;Name=AT2G47740;gbkey=Gene;gene_biotype=tRNA;gene_synonym=40776.TRNA-GLY-1;locus_tag=AT2G47740
Arabidopsis_thaliana_NC_003074.8.trna1-Pro	Nuclear	NC_003074.8	259634	259705	Pro	AGG	0	0	67.4		NC_003074.8	259634	259705	+	ID=gene-AT3G01705;Dbxref=Araport:AT3G01705,TAIR:AT3G01705,GeneID:3768758;Name=AT3G01705;gbkey=Gene;gene_biotype=tRNA;gene_synonym=60208.TRNA-PRO-1,60240.TRNA-PRO-1;locus_tag=AT3G01705
Arabidopsis_thaliana_NC_003074.8.trna2-Ile	Nuclear	NC_003074.8	469660	469733	Ile	AAT	0	0	85.5		NC_003074.8	469660	469733	+	ID=gene-AT3G02315;Dbxref=Araport:AT3G02315,TAIR:AT3G02315,GeneID:3768866;Name=AT3G02315;gbkey=Gene;gene_biotype=tRNA;gene_synonym=60222.TRNA-ILE-1,60739.TRNA-ILE-1;locus_tag=AT3G02315
Arabidopsis_thaliana_NC_003074.8.trna3-Asp	Nuclear	NC_003074.8	476802	476873	Asp	GTC	0	0	69.8		NC_003074.8	476802	476873	+	ID=gene-AT3G02335;Dbxref=Araport:AT3G02335,TAIR:AT3G02335,GeneID:3768807;Name=AT3G02335;gbkey=Gene;gene_biotype=tRNA;gene_synonym=60739.TRNA-ASP-1;locus_tag=AT3G02335
Arabidopsis_thaliana_NC_003074.8.trna4-Ser	Nuclear	NC_003074.8	586086	586167	Ser	AGA	0	0	76.3		NC_003074.8	586086	586167	+	ID=gene-AT3G02715;Dbxref=Araport:AT3G02715,TAIR:AT3G02715,GeneID:3768802;Name=AT3G02715;gbkey=Gene;gene_biotype=tRNA;gene_synonym=60277.TRNA-SER-1,60284.TRNA-SER-1;locus_tag=AT3G02715
Arabidopsis_thaliana_NC_003074.8.trna5-Trp	Nuclear	NC_003074.8	981969	982040	Trp	CCA	0	0	75.8		NC_003074.8	981969	982040	+	ID=gene-AT3G03845;Dbxref=Araport:AT3G03845,TAIR:AT3G03845,GeneID:3768846;Name=AT3G03845;gbkey=Gene;gene_biotype=tRNA;gene_synonym=60185.TRNA-TRP-2;locus_tag=AT3G03845
Arabidopsis_thaliana_NC_003074.8.trna6-Trp	Nuclear	NC_003074.8	984099	984170	Trp	CCA	0	0	75.8		NC_003074.8	984099	984170	+	ID=gene-AT3G03852;Dbxref=Araport:AT3G03852,TAIR:AT3G03852,GeneID:3768822;Name=AT3G03852;gbkey=Gene;gene_biotype=tRNA;gene_synonym=60185.TRNA-TRP-1;locus_tag=AT3G03852
Arabidopsis_thaliana_NC_003074.8.trna7-Arg	Nuclear	NC_003074.8	1220229	1220301	Arg	CCG	0	0	67.3		NC_003074.8	1220229	1220301	+	ID=gene-AT3G04525;Dbxref=Araport:AT3G04525,TAIR:AT3G04525,GeneID:3768838;Name=AT3G04525;gbkey=Gene;gene_biotype=tRNA;gene_synonym=60278.TRNA-ARG-1;locus_tag=AT3G04525
Arabidopsis_thaliana_NC_003074.8.trna94-Glu	Nuclear	NC_003074.8	1601409	1601338	Glu	TTC	0	0	70.8		NC_003074.8	1601338	1601409	-	ID=gene-AT3G05525;Dbxref=Araport:AT3G05525,TAIR:AT3G05525,GeneID:3768806;Name=AT3G05525;gbkey=Gene;gene_biotype=tRNA;gene_synonym=60210.TRNA-GLU-1;locus_tag=AT3G05525
Arabidopsis_thaliana_NC_003074.8.trna93-Pro	Nuclear	NC_003074.8	1707809	1707738	Pro	CGG	0	0	67		NC_003074.8	1707738	1707809	-	ID=gene-AT3G05755;Dbxref=Araport:AT3G05755,TAIR:AT3G05755,GeneID:3768809;Name=AT3G05755;gbkey=Gene;gene_biotype=tRNA;gene_synonym=60263.TRNA-PRO-1;locus_tag=AT3G05755
Arabidopsis_thaliana_NC_003074.8.trna8-Ile	Nuclear	NC_003074.8	1738791	1738864	Ile	TAT	0	0	82.3		NC_003074.8	1738791	1738864	+	ID=gene-AT3G05835;Dbxref=Araport:AT3G05835,TAIR:AT3G05835,GeneID:3768844;Name=AT3G05835;gbkey=Gene;gene_biotype=tRNA;gene_synonym=60263.TRNA-ILE-1;locus_tag=AT3G05835
Arabidopsis_thaliana_NC_003074.8.trna92-Gly	Nuclear	NC_003074.8	1843394	1843324	Gly	GCC	0	0	57.8		NC_003074.8	1843324	1843394	-	ID=gene-AT3G06105;Dbxref=Araport:AT3G06105,TAIR:AT3G06105,GeneID:3768835;Name=AT3G06105;gbkey=Gene;gene_biotype=tRNA;gene_synonym=60732.TRNA-GLY-1;locus_tag=AT3G06105
Arabidopsis_thaliana_NC_003074.8.trna91-Pro	Nuclear	NC_003074.8	1920104	1920033	Pro	TGG	0	0	68.5		NC_003074.8	1920033	1920104	-	ID=gene-AT3G06335;Dbxref=Araport:AT3G06335,TAIR:AT3G06335,GeneID:3768874;Name=AT3G06335;gbkey=Gene;gene_biotype=tRNA;gene_synonym=60245.TRNA-PRO-1,60732.TRNA-PRO-1;locus_tag=AT3G06335
Arabidopsis_thaliana_NC_003074.8.trna90-His	Nuclear	NC_003074.8	2105027	2104956	His	GTG	0	0	63		NC_003074.8	2104956	2105027	-	ID=gene-AT3G06665;Dbxref=Araport:AT3G06665,TAIR:AT3G06665,GeneID:3768871;Name=AT3G06665;gbkey=Gene;gene_biotype=tRNA;gene_synonym=60283.TRNA-HIS-1,60749.TRNA-HIS-1;locus_tag=AT3G06665
Arabidopsis_thaliana_NC_003074.8.trna9-Val	Nuclear	NC_003074.8	2222246	2222318	Val	TAC	0	0	74.4		NC_003074.8	2222246	2222318	+	ID=gene-AT3G07025;Dbxref=Araport:AT3G07025,TAIR:AT3G07025,GeneID:3768789;Name=AT3G07025;gbkey=Gene;gene_biotype=tRNA;gene_synonym=60280.TRNA-VAL-1;locus_tag=AT3G07025
Arabidopsis_thaliana_NC_003074.8.trna89-Met	Nuclear	NC_003074.8	2232550	2232465	Met	CAT	2232512	2232501	64.2		NC_003074.8	2232465	2232550	-	ID=gene-AT3G07055;Dbxref=Araport:AT3G07055,TAIR:AT3G07055,GeneID:3768813;Name=AT3G07055;gbkey=Gene;gene_biotype=tRNA;gene_synonym=60280.TRNA-MET-1;locus_tag=AT3G07055
Arabidopsis_thaliana_NC_003074.8.trna88-Ser	Nuclear	NC_003074.8	2253756	2253675	Ser	TGA	0	0	79.2		NC_003074.8	2253675	2253756	-	ID=gene-AT3G07115;Dbxref=Araport:AT3G07115,TAIR:AT3G07115,GeneID:3768850;Name=AT3G07115;gbkey=Gene;gene_biotype=tRNA;gene_synonym=60248.TRNA-SER-1;locus_tag=AT3G07115
Arabidopsis_thaliana_NC_003074.8.trna10-Lys	Nuclear	NC_003074.8	2285602	2285673	Lys	TTT	0	0	89.8		NC_003074.8	2285602	2285673	+	ID=gene-AT3G07185;Dbxref=Araport:AT3G07185,TAIR:AT3G07185,GeneID:3768774;Name=AT3G07185;gbkey=Gene;gene_biotype=tRNA;gene_synonym=60248.TRNA-LYS-1;locus_tag=AT3G07185
Arabidopsis_thaliana_NC_003074.8.trna87-Arg	Nuclear	NC_003074.8	2918486	2918413	Arg	TCG	0	0	82.3		NC_003074.8	2918413	2918486	-	ID=gene-AT3G09505;Dbxref=Araport:AT3G09505,TAIR:AT3G09505,GeneID:3768845;Name=AT3G09505;gbkey=Gene;gene_biotype=tRNA;gene_synonym=60264.TRNA-ARG-1;locus_tag=AT3G09505
Arabidopsis_thaliana_NC_003074.8.trna11-Ser	Nuclear	NC_003074.8	2944612	2944693	Ser	CGA	0	0	82		NC_003074.8	2944612	2944693	+	ID=gene-AT3G09585;Dbxref=Araport:AT3G09585,TAIR:AT3G09585,GeneID:3768857;Name=AT3G09585;gbkey=Gene;gene_biotype=tRNA;gene_synonym=60264.TRNA-SER-1;locus_tag=AT3G09585
Arabidopsis_thaliana_NC_003074.8.trna86-Ser	Nuclear	NC_003074.8	2945777	2945696	Ser	TGA	0	0	81.1		NC_003074.8	2945696	2945777	-	ID=gene-AT3G09595;Dbxref=Araport:AT3G09595,TAIR:AT3G09595,GeneID:3768837;Name=AT3G09595;gbkey=Gene;gene_biotype=tRNA;gene_synonym=60264.TRNA-SER-2;locus_tag=AT3G09595
Arabidopsis_thaliana_NC_003074.8.trna12-Leu	Nuclear	NC_003074.8	3090544	3090626	Leu	TAA	0	0	67.5		NC_003074.8	3090544	3090626	+	ID=gene-AT3G10015;Dbxref=Araport:AT3G10015,TAIR:AT3G10015,GeneID:3768819;Name=AT3G10015;gbkey=Gene;gene_biotype=tRNA;gene_synonym=60243.TRNA-LEU-1;locus_tag=AT3G10015
Arabidopsis_thaliana_NC_003074.8.trna13-Arg	Nuclear	NC_003074.8	3096216	3096288	Arg	TCT	0	0	71.3		NC_003074.8	3096216	3096288	+	ID=gene-AT3G10035;Dbxref=Araport:AT3G10035,TAIR:AT3G10035,GeneID:3768867;Name=AT3G10035;gbkey=Gene;gene_biotype=tRNA;gene_synonym=60243.TRNA-ARG-1;locus_tag=AT3G10035
Arabidopsis_thaliana_NC_003074.8.trna85-Tyr	Nuclear	NC_003074.8	3238456	3238367	Tyr	GTA	3238419	3238403	67.9		NC_003074.8	3238367	3238456	-	ID=gene-AT3G10415;Dbxref=Araport:AT3G10415,TAIR:AT3G10415,GeneID:3768755;Name=AT3G10415;gbkey=Gene;gene_biotype=tRNA;gene_synonym=60242.TRNA-TYR-1;locus_tag=AT3G10415
Arabidopsis_thaliana_NC_003074.8.trna14-Arg	Nuclear	NC_003074.8	3535146	3535218	Arg	CCT	0	0	74.8		NC_003074.8	3535146	3535218	+	ID=gene-AT3G11285;Dbxref=Araport:AT3G11285,TAIR:AT3G11285,GeneID:3768877;Name=AT3G11285;gbkey=Gene;gene_biotype=tRNA;gene_synonym=60755.TRNA-ARG-1;locus_tag=AT3G11285
Arabidopsis_thaliana_NC_003074.8.trna15-Val	Nuclear	NC_003074.8	3575844	3575917	Val	CAC	0	0	81.2		NC_003074.8	3575844	3575917	+	ID=gene-AT3G11395;Dbxref=Araport:AT3G11395,TAIR:AT3G11395,GeneID:3768878;Name=AT3G11395;gbkey=Gene;gene_biotype=tRNA;gene_synonym=60203.TRNA-VAL-1;locus_tag=AT3G11395
Arabidopsis_thaliana_NC_003074.8.trna84-Pro	Nuclear	NC_003074.8	3622763	3622692	Pro	CGG	0	0	68.2		NC_003074.8	3622692	3622763	-	ID=gene-AT3G11505;Dbxref=Araport:AT3G11505,TAIR:AT3G11505,GeneID:3768787;Name=AT3G11505;gbkey=Gene;gene_biotype=tRNA;gene_synonym=60203.TRNA-PRO-1;locus_tag=AT3G11505
Arabidopsis_thaliana_NC_003074.8.trna16-Lys	Nuclear	NC_003074.8	3942006	3942077	Lys	TTT	0	0	92.3		NC_003074.8	3942006	3942077	+	ID=gene-AT3G12385;Dbxref=Araport:AT3G12385,TAIR:AT3G12385,GeneID:3768876;Name=AT3G12385;gbkey=Gene;gene_biotype=tRNA;gene_synonym=60748.TRNA-LYS-1;locus_tag=AT3G12385
Arabidopsis_thaliana_NC_003074.8.trna83-Arg	Nuclear	NC_003074.8	3995169	3995097	Arg	CCG	0	0	83.1		NC_003074.8	3995097	3995169	-	ID=gene-AT3G12585;Dbxref=Araport:AT3G12585,TAIR:AT3G12585,GeneID:3768833;Name=AT3G12585;gbkey=Gene;gene_biotype=tRNA;gene_synonym=60748.TRNA-ARG-1;locus_tag=AT3G12585
Arabidopsis_thaliana_NC_003074.8.trna17-Leu	Nuclear	NC_003074.8	4254528	4254608	Leu	AAG	0	0	71.4		NC_003074.8	4254528	4254608	+	ID=gene-AT3G13223;Dbxref=Araport:AT3G13223,TAIR:AT3G13223,GeneID:3768860;Name=AT3G13223;gbkey=Gene;gene_biotype=tRNA;gene_synonym=60694.TRNA-LEU-1;locus_tag=AT3G13223
Arabidopsis_thaliana_NC_003074.8.trna18-Asp	Nuclear	NC_003074.8	4330772	4330843	Asp	GTC	0	0	69.8		NC_003074.8	4330772	4330843	+	ID=gene-AT3G13335;Dbxref=Araport:AT3G13335,TAIR:AT3G13335,GeneID:3768843;Name=AT3G13335;gbkey=Gene;gene_biotype=tRNA;gene_synonym=60511.TRNA-ASP-1;locus_tag=AT3G13335
Arabidopsis_thaliana_NC_003074.8.trna19-Cys	Nuclear	NC_003074.8	4998141	4998212	Cys	GCA	0	0	80.9		NC_003074.8	4998141	4998212	+	ID=gene-AT3G14855;Dbxref=Araport:AT3G14855,TAIR:AT3G14855,GeneID:3768849;Name=AT3G14855;gbkey=Gene;gene_biotype=tRNA;gene_synonym=60713.TRNA-CYS-1;locus_tag=AT3G14855
Arabidopsis_thaliana_NC_003074.8.trna82-Ile	Nuclear	NC_003074.8	5068367	5068294	Ile	TAT	0	0	85.9		NC_003074.8	5068294	5068367	-	ID=gene-AT3G15055;Dbxref=Araport:AT3G15055,TAIR:AT3G15055,GeneID:3768830;Name=AT3G15055;gbkey=Gene;gene_biotype=tRNA;gene_synonym=60531.TRNA-ILE-1;locus_tag=AT3G15055
Arabidopsis_thaliana_NC_003074.8.trna20-Phe	Nuclear	NC_003074.8	5275149	5275221	Phe	GAA	0	0	78.3		NC_003074.8	5275149	5275221	+	ID=gene-AT3G15585;Dbxref=Araport:AT3G15585,TAIR:AT3G15585,GeneID:3768841;Name=AT3G15585;gbkey=Gene;gene_biotype=tRNA;gene_synonym=60524.TRNA-PHE-1;locus_tag=AT3G15585
Arabidopsis_thaliana_NC_003074.8.trna21-Lys	Nuclear	NC_003074.8	5632852	5632924	Lys	CTT	0	0	88.3		NC_003074.8	5632852	5632924	+	ID=gene-AT3G16552;Dbxref=Araport:AT3G16552,TAIR:AT3G16552,GeneID:3768818;Name=AT3G16552;gbkey=Gene;gene_biotype=tRNA;gene_synonym=60533.TRNA-LYS-1;locus_tag=AT3G16552
Arabidopsis_thaliana_NC_003074.8.trna81-Thr	Nuclear	NC_003074.8	6484013	6483940	Thr	AGT	0	0	75		NC_003074.8	6483940	6484013	-	ID=gene-AT3G18815;Dbxref=Araport:AT3G18815,TAIR:AT3G18815,GeneID:3768855;Name=AT3G18815;gbkey=Gene;gene_biotype=tRNA;gene_synonym=60504.TRNA-THR-1;locus_tag=AT3G18815
Arabidopsis_thaliana_NC_003074.8.trna22-Tyr	Nuclear	NC_003074.8	6540631	6540715	Tyr	GTA	6540668	6540679	74.2		NC_003074.8	6540631	6540715	+	ID=gene-AT3G18952;Dbxref=Araport:AT3G18952,TAIR:AT3G18952,GeneID:3768824;Name=AT3G18952;gbkey=Gene;gene_biotype=tRNA;gene_synonym=60573.TRNA-TYR-1;locus_tag=AT3G18952
Arabidopsis_thaliana_NC_003074.8.trna23-Arg	Nuclear	NC_003074.8	6663708	6663780	Arg	CCT	0	0	74.8		NC_003074.8	6663708	6663780	+	ID=gene-AT3G19235;Dbxref=Araport:AT3G19235,TAIR:AT3G19235,GeneID:3768788;Name=AT3G19235;gbkey=Gene;gene_biotype=tRNA;gene_synonym=60554.TRNA-ARG-1;locus_tag=AT3G19235
Arabidopsis_thaliana_NC_003074.8.trna80-Arg	Nuclear	NC_003074.8	7224290	7224218	Arg	ACG	0	0	71.4		NC_003074.8	7224218	7224290	-	ID=gene-AT3G20655;Dbxref=Araport:AT3G20655,TAIR:AT3G20655,GeneID:3768757;Name=AT3G20655;gbkey=Gene;gene_biotype=tRNA;gene_synonym=60686.TRNA-ARG-1;locus_tag=AT3G20655
Arabidopsis_thaliana_NC_003074.8.trna79-Ser	Nuclear	NC_003074.8	7319658	7319577	Ser	GCT	0	0	76.2		NC_003074.8	7319577	7319658	-	ID=gene-AT3G20885;Dbxref=Araport:AT3G20885,TAIR:AT3G20885,GeneID:3768784;Name=AT3G20885;gbkey=Gene;gene_biotype=tRNA;gene_synonym=60485.TRNA-SER-1;locus_tag=AT3G20885
Arabidopsis_thaliana_NC_003074.8.trna78-Pro	Nuclear	NC_003074.8	7567465	7567394	Pro	AGG	0	0	68.2		NC_003074.8	7567394	7567465	-	ID=gene-AT3G21475;Dbxref=Araport:AT3G21475,TAIR:AT3G21475,GeneID:3768882;Name=AT3G21475;gbkey=Gene;gene_biotype=tRNA;gene_synonym=60473.TRNA-PRO-1;locus_tag=AT3G21475
Arabidopsis_thaliana_NC_003074.8.trna77-Ile	Nuclear	NC_003074.8	9372447	9372374	Ile	AAT	0	0	86.4		NC_003074.8	9372374	9372447	-	ID=gene-AT3G25715;Dbxref=Araport:AT3G25715,TAIR:AT3G25715,GeneID:3768934;Name=AT3G25715;gbkey=Gene;gene_biotype=tRNA;gene_synonym=60514.TRNA-ILE-1;locus_tag=AT3G25715
Arabidopsis_thaliana_NC_003074.8.trna26-Val	Nuclear	NC_003074.8	9839184	9839257	Val	CAC	0	0	81.5		NC_003074.8	9839184	9839257	+	ID=gene-AT3G26747;Dbxref=Araport:AT3G26747,TAIR:AT3G26747,GeneID:3768946;Name=AT3G26747;gbkey=Gene;gene_biotype=tRNA;gene_synonym=60467.TRNA-VAL-1;locus_tag=AT3G26747
Arabidopsis_thaliana_NC_003074.8.trna27-Asp	Nuclear	NC_003074.8	10210328	10210399	Asp	GTC	0	0	69.8		NC_003074.8	10210328	10210399	+	ID=gene-AT3G27555;Dbxref=Araport:AT3G27555,TAIR:AT3G27555,GeneID:3768954;Name=AT3G27555;gbkey=Gene;gene_biotype=tRNA;gene_synonym=60484.TRNA-ASP-1;locus_tag=AT3G27555
Arabidopsis_thaliana_NC_003074.8.trna28-Pro	Nuclear	NC_003074.8	10318262	10318333	Pro	TGG	0	0	69.2		NC_003074.8	10318262	10318333	+	ID=gene-AT3G27825;Dbxref=Araport:AT3G27825,TAIR:AT3G27825,GeneID:3768955;Name=AT3G27825;gbkey=Gene;gene_biotype=tRNA;gene_synonym=60532.TRNA-PRO-1;locus_tag=AT3G27825
Arabidopsis_thaliana_NC_003074.8.trna29-Pro	Nuclear	NC_003074.8	10324639	10324710	Pro	TGG	0	0	69.2		NC_003074.8	10324639	10324710	+	ID=gene-AT3G27845;Dbxref=Araport:AT3G27845,TAIR:AT3G27845,GeneID:3768958;Name=AT3G27845;gbkey=Gene;gene_biotype=tRNA;gene_synonym=60532.TRNA-PRO-2;locus_tag=AT3G27845
Arabidopsis_thaliana_NC_003074.8.trna30-Ala	Nuclear	NC_003074.8	10752431	10752503	Ala	AGC	0	0	63.4		NC_003074.8	10752431	10752503	+	ID=gene-AT3G28685;Dbxref=Araport:AT3G28685,TAIR:AT3G28685,GeneID:3768974;Name=AT3G28685;gbkey=Gene;gene_biotype=tRNA;gene_synonym=60555.TRNA-ALA-1;locus_tag=AT3G28685
Arabidopsis_thaliana_NC_003074.8.trna76-Ala	Nuclear	NC_003074.8	10759465	10759393	Ala	AGC	0	0	63.4		NC_003074.8	10759393	10759465	-	ID=gene-AT3G28695;Dbxref=Araport:AT3G28695,TAIR:AT3G28695,GeneID:3768975;Name=AT3G28695;gbkey=Gene;gene_biotype=tRNA;gene_synonym=60555.TRNA-ALA-2;locus_tag=AT3G28695
Arabidopsis_thaliana_NC_003074.8.trna31-Pro	Nuclear	NC_003074.8	11075578	11075649	Pro	AGG	0	0	67.4		NC_003074.8	11075578	11075649	+	ID=gene-AT3G29095;Dbxref=Araport:AT3G29095,TAIR:AT3G29095,GeneID:3768986;Name=AT3G29095;gbkey=Gene;gene_biotype=tRNA;gene_synonym=60470.TRNA-PRO-1;locus_tag=AT3G29095
Arabidopsis_thaliana_NC_003074.8.trna32-Lys	Nuclear	NC_003074.8	11959167	11959239	Lys	CTT	0	0	87.7		NC_003074.8	11959167	11959239	+	ID=gene-AT3G30345;Dbxref=Araport:AT3G30345,TAIR:AT3G30345,GeneID:3769075;Name=AT3G30345;gbkey=Gene;gene_biotype=tRNA;gene_synonym=60622.TRNA-LYS-1;locus_tag=AT3G30345
Arabidopsis_thaliana_NC_003074.8.trna75-Gly	Nuclear	NC_003074.8	16427112	16427041	Gly	TCC	0	0	74.1		NC_003074.8	16427041	16427112	-	ID=gene-AT3G44955;Dbxref=Araport:AT3G44955,TAIR:AT3G44955,GeneID:3769643;Name=AT3G44955;gbkey=Gene;gene_biotype=tRNA;gene_synonym=67246.TRNA-GLY-1;locus_tag=AT3G44955
Arabidopsis_thaliana_NC_003074.8.trna33-Val	Nuclear	NC_003074.8	16885891	16885964	Val	AAC	0	0	72.5		NC_003074.8	16885891	16885964	+	ID=gene-AT3G45935;Dbxref=Araport:AT3G45935,TAIR:AT3G45935,GeneID:3769656;Name=AT3G45935;gbkey=Gene;gene_biotype=tRNA;gene_synonym=67251.TRNA-VAL-1;locus_tag=AT3G45935
Arabidopsis_thaliana_NC_003074.8.trna34-Val	Nuclear	NC_003074.8	16891639	16891712	Val	AAC	0	0	65.6		NC_003074.8	16891639	16891712	+	ID=gene-AT3G45955;Dbxref=Araport:AT3G45955,TAIR:AT3G45955,GeneID:3769657;Name=AT3G45955;gbkey=Gene;gene_biotype=tRNA;gene_synonym=67251.TRNA-VAL-2;locus_tag=AT3G45955
Arabidopsis_thaliana_NC_003074.8.trna35-Val	Nuclear	NC_003074.8	16894163	16894236	Val	AAC	0	0	72.5		NC_003074.8	16894163	16894236	+	ID=gene-AT3G45965;Dbxref=Araport:AT3G45965,TAIR:AT3G45965,GeneID:3769658;Name=AT3G45965;gbkey=Gene;gene_biotype=tRNA;gene_synonym=67251.TRNA-VAL-3;locus_tag=AT3G45965
Arabidopsis_thaliana_NC_003074.8.trna36-Gly	Nuclear	NC_003074.8	17149752	17149823	Gly	TCC	0	0	74.1		NC_003074.8	17149752	17149823	+	ID=gene-AT3G46585;Dbxref=Araport:AT3G46585,TAIR:AT3G46585,GeneID:3769671;Name=AT3G46585;gbkey=Gene;gene_biotype=tRNA;gene_synonym=67254.TRNA-GLY-1;locus_tag=AT3G46585
Arabidopsis_thaliana_NC_003074.8.trna37-Ser	Nuclear	NC_003074.8	17264580	17264661	Ser	AGA	0	0	77.8		NC_003074.8	17264580	17264661	+	ID=gene-AT3G46875;Dbxref=Araport:AT3G46875,TAIR:AT3G46875,GeneID:3769672;Name=AT3G46875;gbkey=Gene;gene_biotype=tRNA;gene_synonym=67255.TRNA-SER-1;locus_tag=AT3G46875
Arabidopsis_thaliana_NC_003074.8.trna38-Thr	Nuclear	NC_003074.8	17894411	17894482	Thr	TGT	0	0	84.3		NC_003074.8	17894411	17894482	+	ID=gene-AT3G48275;Dbxref=Araport:AT3G48275,TAIR:AT3G48275,GeneID:3769683;Name=AT3G48275;gbkey=Gene;gene_biotype=tRNA;gene_synonym=67262.TRNA-THR-1;locus_tag=AT3G48275
Arabidopsis_thaliana_NC_003074.8.trna74-Tyr	Nuclear	NC_003074.8	17974676	17974591	Tyr	GTA	17974639	17974627	74.2		NC_003074.8	17974591	17974676	-	ID=gene-AT3G48515;Dbxref=Araport:AT3G48515,TAIR:AT3G48515,GeneID:3769685;Name=AT3G48515;gbkey=Gene;gene_biotype=tRNA;gene_synonym=67263.TRNA-TYR-1;locus_tag=AT3G48515
Arabidopsis_thaliana_NC_003074.8.trna39-Gln	Nuclear	NC_003074.8	18069078	18069149	Gln	TTG	0	0	73.5		NC_003074.8	18069078	18069149	+	ID=gene-AT3G48745;Dbxref=Araport:AT3G48745,TAIR:AT3G48745,GeneID:3769689;Name=AT3G48745;gbkey=Gene;gene_biotype=tRNA;gene_synonym=67264.TRNA-GLN-1;locus_tag=AT3G48745
Arabidopsis_thaliana_NC_003074.8.trna40-Val	Nuclear	NC_003074.8	18507812	18507885	Val	AAC	0	0	72.5		NC_003074.8	18507812	18507885	+	ID=gene-AT3G49925;Dbxref=Araport:AT3G49925,TAIR:AT3G49925,GeneID:3769691;Name=AT3G49925;gbkey=Gene;gene_biotype=tRNA;gene_synonym=67268.TRNA-VAL-1,67269.TRNA-VAL-1;locus_tag=AT3G49925
Arabidopsis_thaliana_NC_003074.8.trna73-Glu	Nuclear	NC_003074.8	18744879	18744808	Glu	TTC	0	0	70.4		NC_003074.8	18744808	18744879	-	ID=gene-AT3G50505;Dbxref=Araport:AT3G50505,TAIR:AT3G50505,GeneID:3769695;Name=AT3G50505;gbkey=Gene;gene_biotype=tRNA;gene_synonym=67271.TRNA-GLU-1;locus_tag=AT3G50505
Arabidopsis_thaliana_NC_003074.8.trna41-Glu	Nuclear	NC_003074.8	18826040	18826111	Glu	TTC	0	0	69.3		NC_003074.8	18826040	18826111	+	ID=gene-AT3G50665;Dbxref=Araport:AT3G50665,TAIR:AT3G50665,GeneID:3769697;Name=AT3G50665;gbkey=Gene;gene_biotype=tRNA;gene_synonym=67272.TRNA-GLU-1;locus_tag=AT3G50665
Arabidopsis_thaliana_NC_003074.8.trna42-Val	Nuclear	NC_003074.8	18896871	18896943	Val	TAC	0	0	71.6		NC_003074.8	18896871	18896943	+	ID=gene-AT3G50835;Dbxref=Araport:AT3G50835,TAIR:AT3G50835,GeneID:3769701;Name=AT3G50835;gbkey=Gene;gene_biotype=tRNA;gene_synonym=67273.TRNA-VAL-1;locus_tag=AT3G50835
Arabidopsis_thaliana_NC_003074.8.trna43-Asn	Nuclear	NC_003074.8	18917433	18917506	Asn	GTT	0	0	83.3		NC_003074.8	18917433	18917506	+	ID=gene-AT3G50895;Dbxref=Araport:AT3G50895,TAIR:AT3G50895,GeneID:3769702;Name=AT3G50895;gbkey=Gene;gene_biotype=tRNA;gene_synonym=67273.TRNA-ASN-1;locus_tag=AT3G50895
Arabidopsis_thaliana_NC_003074.8.trna72-Glu	Nuclear	NC_003074.8	18997715	18997643	Glu	CTC	0	0	77		NC_003074.8	18997643	18997715	-	ID=gene-AT3G51135;Dbxref=Araport:AT3G51135,TAIR:AT3G51135,GeneID:3769704;Name=AT3G51135;gbkey=Gene;gene_biotype=tRNA;gene_synonym=67274.TRNA-GLU-1;locus_tag=AT3G51135
Arabidopsis_thaliana_NC_003074.8.trna71-Asp	Nuclear	NC_003074.8	19033464	19033393	Asp	GTC	0	0	69.8		NC_003074.8	19033393	19033464	-	ID=gene-AT3G51265;Dbxref=Araport:AT3G51265,TAIR:AT3G51265,GeneID:3769706;Name=AT3G51265;gbkey=Gene;gene_biotype=tRNA;gene_synonym=67274.TRNA-ASP-1;locus_tag=AT3G51265
Arabidopsis_thaliana_NC_003074.8.trna70-Pro	Nuclear	NC_003074.8	19392745	19392674	Pro	AGG	0	0	67.4		NC_003074.8	19392674	19392745	-	ID=gene-AT3G52285;Dbxref=Araport:AT3G52285,TAIR:AT3G52285,GeneID:3769708;Name=AT3G52285;gbkey=Gene;gene_biotype=tRNA;gene_synonym=60681.TRNA-PRO-1;locus_tag=AT3G52285
Arabidopsis_thaliana_NC_003074.8.trna69-Cys	Nuclear	NC_003074.8	19409439	19409368	Cys	GCA	0	0	82.1		NC_003074.8	19409368	19409439	-	ID=gene-AT3G52345;Dbxref=Araport:AT3G52345,TAIR:AT3G52345,GeneID:3769709;Name=AT3G52345;gbkey=Gene;gene_biotype=tRNA;gene_synonym=60681.TRNA-CYS-1;locus_tag=AT3G52345
Arabidopsis_thaliana_NC_003074.8.trna44-Leu	Nuclear	NC_003074.8	19500988	19501067	Leu	TAG	0	0	69.5		NC_003074.8	19500988	19501067	+	ID=gene-AT3G52565;Dbxref=Araport:AT3G52565,TAIR:AT3G52565,GeneID:3769711;Name=AT3G52565;gbkey=Gene;gene_biotype=tRNA;gene_synonym=67282.TRNA-LEU-1,67283.TRNA-LEU-1;locus_tag=AT3G52565
Arabidopsis_thaliana_NC_003074.8.trna45-Asp	Nuclear	NC_003074.8	19555036	19555107	Asp	GTC	0	0	69.8		NC_003074.8	19555036	19555107	+	ID=gene-AT3G52765;Dbxref=Araport:AT3G52765,TAIR:AT3G52765,GeneID:3769713;Name=AT3G52765;gbkey=Gene;gene_biotype=tRNA;gene_synonym=67283.TRNA-ASP-1;locus_tag=AT3G52765
Arabidopsis_thaliana_NC_003074.8.trna46-Leu	Nuclear	NC_003074.8	19637128	19637210	Leu	TAA	0	0	67.5		NC_003074.8	19637128	19637210	+	ID=gene-AT3G52955;Dbxref=Araport:AT3G52955,TAIR:AT3G52955,GeneID:3769714;Name=AT3G52955;gbkey=Gene;gene_biotype=tRNA;gene_synonym=67284.TRNA-LEU-1;locus_tag=AT3G52955
Arabidopsis_thaliana_NC_003074.8.trna47-Lys	Nuclear	NC_003074.8	19924377	19924448	Lys	TTT	0	0	92.3		NC_003074.8	19924377	19924448	+	ID=gene-AT3G53775;Dbxref=Araport:AT3G53775,TAIR:AT3G53775,GeneID:3769715;Name=AT3G53775;gbkey=Gene;gene_biotype=tRNA;gene_synonym=67287.TRNA-LYS-1;locus_tag=AT3G53775
Arabidopsis_thaliana_NC_003074.8.trna48-Gly	Nuclear	NC_003074.8	19984941	19985011	Gly	GCC	0	0	66.5		NC_003074.8	19984941	19985011	+	ID=gene-AT3G53965;Dbxref=Araport:AT3G53965,TAIR:AT3G53965,GeneID:3769716;Name=AT3G53965;gbkey=Gene;gene_biotype=tRNA;gene_synonym=67287.TRNA-GLY-1;locus_tag=AT3G53965
Arabidopsis_thaliana_NC_003074.8.trna49-iMet	Nuclear	NC_003074.8	20693686	20693757	iMet	CAT	0	0	55		NC_003074.8	20693686	20693757	+	ID=gene-AT3G55735;Dbxref=Araport:AT3G55735,TAIR:AT3G55735,GeneID:3769721;Name=AT3G55735;gbkey=Gene;gene_biotype=tRNA;gene_synonym=67296.TRNA-MET-1;locus_tag=AT3G55735
Arabidopsis_thaliana_NC_003074.8.trna50-iMet	Nuclear	NC_003074.8	20709173	20709244	iMet	CAT	0	0	46.5		NC_003074.8	20709173	20709244	+	ID=gene-AT3G55795;Dbxref=Araport:AT3G55795,TAIR:AT3G55795,GeneID:3769722;Name=AT3G55795;gbkey=Gene;gene_biotype=tRNA;gene_synonym=67296.TRNA-MET-2;locus_tag=AT3G55795
Arabidopsis_thaliana_NC_003074.8.trna68-Lys	Nuclear	NC_003074.8	20813589	20813517	Lys	CTT	0	0	87.7		NC_003074.8	20813517	20813589	-	ID=gene-AT3G56085;Dbxref=Araport:AT3G56085,TAIR:AT3G56085,GeneID:3769723;Name=AT3G56085;gbkey=Gene;gene_biotype=tRNA;gene_synonym=67298.TRNA-LYS-1;locus_tag=AT3G56085
Arabidopsis_thaliana_NC_003074.8.trna51-Ser	Nuclear	NC_003074.8	21487317	21487398	Ser	GCT	0	0	78.8		NC_003074.8	21487317	21487398	+	ID=gene-AT3G58035;Dbxref=Araport:AT3G58035,TAIR:AT3G58035,GeneID:3769733;Name=AT3G58035;gbkey=Gene;gene_biotype=tRNA;gene_synonym=67304.TRNA-SER-1;locus_tag=AT3G58035
Arabidopsis_thaliana_NC_003074.8.trna52-Gly	Nuclear	NC_003074.8	21542282	21542352	Gly	GCC	0	0	66.5		NC_003074.8	21542282	21542352	+	ID=gene-AT3G58165;Dbxref=Araport:AT3G58165,TAIR:AT3G58165,GeneID:3769735;Name=AT3G58165;gbkey=Gene;gene_biotype=tRNA;gene_synonym=67305.TRNA-GLY-1;locus_tag=AT3G58165
Arabidopsis_thaliana_NC_003074.8.trna53-Thr	Nuclear	NC_003074.8	21959510	21959582	Thr	TGT	0	0	68.5		NC_003074.8	21959510	21959580	+	ID=gene-AT3G59415;Dbxref=Araport:AT3G59415,TAIR:AT3G59415,GeneID:3769739;Name=AT3G59415;gbkey=Gene;gene_biotype=tRNA;gene_synonym=67309.TRNA-THR-1;locus_tag=AT3G59415
Arabidopsis_thaliana_NC_003074.8.trna54-Val	Nuclear	NC_003074.8	22138723	22138796	Val	AAC	0	0	72.5		NC_003074.8	22138723	22138796	+	ID=gene-AT3G59923;Dbxref=Araport:AT3G59923,TAIR:AT3G59923,GeneID:3769742;Name=AT3G59923;gbkey=Gene;gene_biotype=tRNA;gene_synonym=67311.TRNA-VAL-1;locus_tag=AT3G59923
Arabidopsis_thaliana_NC_003074.8.trna67-Asp	Nuclear	NC_003074.8	22138918	22138847	Asp	GTC	0	0	69.8		NC_003074.8	22138847	22138918	-	ID=gene-AT3G59926;Dbxref=Araport:AT3G59926,TAIR:AT3G59926,GeneID:3769743;Name=AT3G59926;gbkey=Gene;gene_biotype=tRNA;gene_synonym=67311.TRNA-ASP-1;locus_tag=AT3G59926
Arabidopsis_thaliana_NC_003074.8.trna66-Ser	Nuclear	NC_003074.8	22186916	22186835	Ser	GCT	0	0	62.6		NC_003074.8	22186835	22186916	-	ID=gene-AT3G60075;Dbxref=Araport:AT3G60075,TAIR:AT3G60075,GeneID:3769744;Name=AT3G60075;gbkey=Gene;gene_biotype=tRNA;gene_synonym=67312.TRNA-SER-1;locus_tag=AT3G60075
Arabidopsis_thaliana_NC_003074.8.trna65-Lys	Nuclear	NC_003074.8	22470313	22470241	Lys	CTT	0	0	87.7		NC_003074.8	22470241	22470313	-	ID=gene-AT3G60805;Dbxref=Araport:AT3G60805,TAIR:AT3G60805,GeneID:3769748;Name=AT3G60805;gbkey=Gene;gene_biotype=tRNA;gene_synonym=67315.TRNA-LYS-1;locus_tag=AT3G60805
Arabidopsis_thaliana_NC_003074.8.trna55-Leu	Nuclear	NC_003074.8	22611410	22611490	Leu	AAG	0	0	71.4		NC_003074.8	22611410	22611490	+	ID=gene-AT3G61105;Dbxref=Araport:AT3G61105,TAIR:AT3G61105,GeneID:3769754;Name=AT3G61105;gbkey=Gene;gene_biotype=tRNA;gene_synonym=67316.TRNA-LEU-1;locus_tag=AT3G61105
Arabidopsis_thaliana_NC_003074.8.trna56-Glu	Nuclear	NC_003074.8	22775922	22775994	Glu	CTC	0	0	76.3		NC_003074.8	22775922	22775994	+	ID=gene-AT3G61545;Dbxref=Araport:AT3G61545,TAIR:AT3G61545,GeneID:3769761;Name=AT3G61545;gbkey=Gene;gene_biotype=tRNA;gene_synonym=67318.TRNA-GLU-1;locus_tag=AT3G61545
Arabidopsis_thaliana_NC_003074.8.trna57-Gly	Nuclear	NC_003074.8	22842522	22842592	Gly	GCC	0	0	66.5		NC_003074.8	22842522	22842592	+	ID=gene-AT3G61715;Dbxref=Araport:AT3G61715,TAIR:AT3G61715,GeneID:3769762;Name=AT3G61715;gbkey=Gene;gene_biotype=tRNA;gene_synonym=67319.TRNA-GLY-1,67320.TRNA-GLY-1;locus_tag=AT3G61715
Arabidopsis_thaliana_NC_003074.8.trna58-Ala	Nuclear	NC_003074.8	22860127	22860199	Ala	CGC	0	0	67.5		NC_003074.8	22860127	22860199	+	ID=gene-AT3G61755;Dbxref=Araport:AT3G61755,TAIR:AT3G61755,GeneID:3769763;Name=AT3G61755;gbkey=Gene;gene_biotype=tRNA;gene_synonym=67319.TRNA-ALA-1,67320.TRNA-ALA-1;locus_tag=AT3G61755
Arabidopsis_thaliana_NC_003074.8.trna59-Gln	Nuclear	NC_003074.8	22881807	22881878	Gln	CTG	0	0	73.7		NC_003074.8	22881807	22881878	+	ID=gene-AT3G61825;Dbxref=Araport:AT3G61825,TAIR:AT3G61825,GeneID:3769764;Name=AT3G61825;gbkey=Gene;gene_biotype=tRNA;gene_synonym=67319.TRNA-GLN-1,67320.TRNA-GLN-1;locus_tag=AT3G61825
Arabidopsis_thaliana_NC_003074.8.trna60-Ala	Nuclear	NC_003074.8	23036880	23036952	Ala	TGC	0	0	66.6		NC_003074.8	23036880	23036952	+	ID=gene-AT3G62245;Dbxref=Araport:AT3G62245,TAIR:AT3G62245,GeneID:3769767;Name=AT3G62245;gbkey=Gene;gene_biotype=tRNA;gene_synonym=67321.TRNA-ALA-1;locus_tag=AT3G62245
Arabidopsis_thaliana_NC_003074.8.trna64-Phe	Nuclear	NC_003074.8	23051542	23051470	Phe	GAA	0	0	78.3		NC_003074.8	23051470	23051542	-	ID=gene-AT3G62285;Dbxref=Araport:AT3G62285,TAIR:AT3G62285,GeneID:3769768;Name=AT3G62285;gbkey=Gene;gene_biotype=tRNA;gene_synonym=67321.TRNA-PHE-1;locus_tag=AT3G62285
Arabidopsis_thaliana_NC_003074.8.trna61-Gly	Nuclear	NC_003074.8	23210707	23210777	Gly	CCC	0	0	65.4		NC_003074.8	23210707	23210777	+	ID=gene-AT3G62735;Dbxref=Araport:AT3G62735,TAIR:AT3G62735,GeneID:3769773;Name=AT3G62735;gbkey=Gene;gene_biotype=tRNA;gene_synonym=67323.TRNA-GLY-1;locus_tag=AT3G62735
Arabidopsis_thaliana_NC_003074.8.trna63-Ala	Nuclear	NC_003074.8	23285665	23285593	Ala	TGC	0	0	70		NC_003074.8	23285593	23285665	-	ID=gene-AT3G63003;Dbxref=Araport:AT3G63003,TAIR:AT3G63003,GeneID:3769774;Name=AT3G63003;gbkey=Gene;gene_biotype=tRNA;gene_synonym=67324.TRNA-ALA-1;locus_tag=AT3G63003
Arabidopsis_thaliana_NC_003074.8.trna62-Ala	Nuclear	NC_003074.8	23285826	23285754	Ala	TGC	0	0	70		NC_003074.8	23285754	23285826	-	ID=gene-AT3G63006;Dbxref=Araport:AT3G63006,TAIR:AT3G63006,GeneID:3769775;Name=AT3G63006;gbkey=Gene;gene_biotype=tRNA;gene_synonym=67324.TRNA-ALA-2;locus_tag=AT3G63006
Arabidopsis_thaliana_NC_003075.7.trna1-Lys	Nuclear	NC_003075.7	33800	33872	Lys	CTT	0	0	87.7		NC_003075.7	33800	33872	+	ID=gene-AT4G00085;Dbxref=Araport:AT4G00085,TAIR:AT4G00085,GeneID:3770178;Name=AT4G00085;gbkey=Gene;gene_biotype=tRNA;gene_synonym=67033.TRNA-LYS-1;locus_tag=AT4G00085
Arabidopsis_thaliana_NC_003075.7.trna81-Gln	Nuclear	NC_003075.7	424788	424717	Gln	CTG	0	0	71.1		NC_003075.7	424717	424788	-	ID=gene-AT4G00985;Dbxref=Araport:AT4G00985,TAIR:AT4G00985,GeneID:3769873;Name=AT4G00985;gbkey=Gene;gene_biotype=tRNA;gene_synonym=67037.TRNA-GLN-1;locus_tag=AT4G00985
Arabidopsis_thaliana_NC_003075.7.trna80-Val	Nuclear	NC_003075.7	562634	562561	Val	AAC	0	0	33.1		NC_003075.7	562561	562634	-	ID=gene-AT4G01355;Dbxref=Araport:AT4G01355,TAIR:AT4G01355,GeneID:3769924;Name=AT4G01355;gbkey=Gene;gene_biotype=tRNA;gene_synonym=67039.TRNA-VAL-1;locus_tag=AT4G01355
Arabidopsis_thaliana_NC_003075.7.trna78-Phe	Nuclear	NC_003075.7	808342	808270	Phe	GAA	0	0	78.3		NC_003075.7	808270	808342	-	ID=gene-AT4G01865;Dbxref=Araport:AT4G01865,TAIR:AT4G01865,GeneID:3769898;Name=AT4G01865;gbkey=Gene;gene_biotype=tRNA;gene_synonym=67043.TRNA-PHE-1;locus_tag=AT4G01865
Arabidopsis_thaliana_NC_003075.7.trna2-His	Nuclear	NC_003075.7	901176	901247	His	GTG	0	0	47.2		NC_003075.7	901176	901247	+	ID=gene-AT4G02055;Dbxref=Araport:AT4G02055,TAIR:AT4G02055,GeneID:3769799;Name=AT4G02055;gbkey=Gene;gene_biotype=tRNA;gene_synonym=67044.TRNA-HIS-1;locus_tag=AT4G02055
Arabidopsis_thaliana_NC_003075.7.trna3-Pro	Nuclear	NC_003075.7	1390895	1390966	Pro	AGG	0	0	67.4		NC_003075.7	1390895	1390966	+	ID=gene-AT4G03135;Dbxref=Araport:AT4G03135,TAIR:AT4G03135,GeneID:3770026;Name=AT4G03135;gbkey=Gene;gene_biotype=tRNA;gene_synonym=67050.TRNA-PRO-1;locus_tag=AT4G03135
Arabidopsis_thaliana_NC_003075.7.trna4-Thr	Nuclear	NC_003075.7	1442005	1442076	Thr	TGT	0	0	83		NC_003075.7	1442005	1442076	+	ID=gene-AT4G03285;Dbxref=Araport:AT4G03285,TAIR:AT4G03285,GeneID:3770213;Name=AT4G03285;gbkey=Gene;gene_biotype=tRNA;gene_synonym=67050.TRNA-THR-1;locus_tag=AT4G03285
Arabidopsis_thaliana_NC_003075.7.trna5-Gln	Nuclear	NC_003075.7	1501607	1501678	Gln	CTG	0	0	74.6		NC_003075.7	1501607	1501678	+	ID=gene-AT4G03405;Dbxref=Araport:AT4G03405,TAIR:AT4G03405,GeneID:3770386;Name=AT4G03405;gbkey=Gene;gene_biotype=tRNA;gene_synonym=67050.TRNA-GLN-1,67051.TRNA-GLN-1;locus_tag=AT4G03405
Arabidopsis_thaliana_NC_003075.7.trna77-Phe	Nuclear	NC_003075.7	1520856	1520784	Phe	GAA	0	0	78.3		NC_003075.7	1520784	1520856	-	ID=gene-AT4G03435;Dbxref=Araport:AT4G03435,TAIR:AT4G03435,GeneID:3769830;Name=AT4G03435;gbkey=Gene;gene_biotype=tRNA;gene_synonym=67051.TRNA-PHE-1;locus_tag=AT4G03435
Arabidopsis_thaliana_NC_003075.7.trna76-Leu	Nuclear	NC_003075.7	5268213	5268128	Leu	TAG	0	0	45.2		NC_003075.7	5268128	5268213	-	ID=gene-AT4G08345;Dbxref=Araport:AT4G08345,TAIR:AT4G08345,GeneID:3770281;Name=AT4G08345;gbkey=Gene;gene_biotype=tRNA;gene_synonym=67085.TRNA-LEU-1;locus_tag=AT4G08345
Arabidopsis_thaliana_NC_003075.7.trna6-Gly	Nuclear	NC_003075.7	6646430	6646500	Gly	CCC	0	0	65.4		NC_003075.7	6646430	6646500	+	ID=gene-AT4G10815;Dbxref=Araport:AT4G10815,TAIR:AT4G10815,GeneID:3769949;Name=AT4G10815;gbkey=Gene;gene_biotype=tRNA;gene_synonym=67103.TRNA-GLY-1;locus_tag=AT4G10815
Arabidopsis_thaliana_NC_003075.7.trna8-Tyr	Nuclear	NC_003075.7	6819292	6819375	Tyr	GTA	6819329	6819339	74.3		NC_003075.7	6819292	6819375	+	ID=gene-AT4G11177;Dbxref=Araport:AT4G11177,TAIR:AT4G11177,GeneID:3770313;Name=AT4G11177;gbkey=Gene;gene_biotype=tRNA;gene_synonym=67104.TRNA-TYR-1;locus_tag=AT4G11177
Arabidopsis_thaliana_NC_003075.7.trna75-Leu	Nuclear	NC_003075.7	6837643	6837560	Leu	TAA	0	0	79		NC_003075.7	6837560	6837643	-	ID=gene-AT4G11213;Dbxref=Araport:AT4G11213,TAIR:AT4G11213,GeneID:3770452;Name=AT4G11213;gbkey=Gene;gene_biotype=tRNA;gene_synonym=67105.TRNA-LEU-1;locus_tag=AT4G11213
Arabidopsis_thaliana_NC_003075.7.trna74-Leu	Nuclear	NC_003075.7	6837857	6837774	Leu	CAA	0	0	82		NC_003075.7	6837774	6837857	-	ID=gene-AT4G11216;Dbxref=Araport:AT4G11216,TAIR:AT4G11216,GeneID:3770453;Name=AT4G11216;gbkey=Gene;gene_biotype=tRNA;gene_synonym=67105.TRNA-LEU-2;locus_tag=AT4G11216
Arabidopsis_thaliana_NC_003075.7.trna73-Ala	Nuclear	NC_003075.7	6905557	6905485	Ala	AGC	0	0	63.4		NC_003075.7	6905485	6905557	-	ID=gene-AT4G11355;Dbxref=Araport:AT4G11355,TAIR:AT4G11355,GeneID:3769973;Name=AT4G11355;gbkey=Gene;gene_biotype=tRNA;gene_synonym=67105.TRNA-ALA-1;locus_tag=AT4G11355
Arabidopsis_thaliana_NC_003075.7.trna9-Thr	Nuclear	NC_003075.7	6944727	6944798	Thr	TGT	0	0	83		NC_003075.7	6944727	6944798	+	ID=gene-AT4G11405;Dbxref=Araport:AT4G11405,TAIR:AT4G11405,GeneID:3770212;Name=AT4G11405;gbkey=Gene;gene_biotype=tRNA;gene_synonym=67106.TRNA-THR-1;locus_tag=AT4G11405
Arabidopsis_thaliana_NC_003075.7.trna10-Val	Nuclear	NC_003075.7	7185704	7185777	Val	AAC	0	0	72.5		NC_003075.7	7185704	7185777	+	ID=gene-AT4G11985;Dbxref=Araport:AT4G11985,TAIR:AT4G11985,GeneID:3770073;Name=AT4G11985;gbkey=Gene;gene_biotype=tRNA;gene_synonym=67109.TRNA-VAL-1;locus_tag=AT4G11985
Arabidopsis_thaliana_NC_003075.7.trna72-Ala	Nuclear	NC_003075.7	7232871	7232799	Ala	AGC	0	0	63.4		NC_003075.7	7232799	7232871	-	ID=gene-AT4G12065;Dbxref=Araport:AT4G12065,TAIR:AT4G12065,GeneID:3770147;Name=AT4G12065;gbkey=Gene;gene_biotype=tRNA;gene_synonym=67109.TRNA-ALA-1;locus_tag=AT4G12065
Arabidopsis_thaliana_NC_003075.7.trna11-Lys	Nuclear	NC_003075.7	7256415	7256487	Lys	CTT	0	0	87.7		NC_003075.7	7256415	7256487	+	ID=gene-AT4G12115;Dbxref=Araport:AT4G12115,TAIR:AT4G12115,GeneID:3769882;Name=AT4G12115;gbkey=Gene;gene_biotype=tRNA;gene_synonym=67109.TRNA-LYS-1;locus_tag=AT4G12115
Arabidopsis_thaliana_NC_003075.7.trna71-Asn	Nuclear	NC_003075.7	7341497	7341424	Asn	GTT	0	0	77.6		NC_003075.7	7341424	7341497	-	ID=gene-AT4G12405;Dbxref=Araport:AT4G12405,TAIR:AT4G12405,GeneID:3770161;Name=AT4G12405;gbkey=Gene;gene_biotype=tRNA;gene_synonym=67110.TRNA-ASN-1,67111.TRNA-ASN-1;locus_tag=AT4G12405
Arabidopsis_thaliana_NC_003075.7.trna12-Leu	Nuclear	NC_003075.7	7730961	7731041	Leu	AAG	0	0	71.4		NC_003075.7	7730961	7731041	+	ID=gene-AT4G13265;Dbxref=Araport:AT4G13265,TAIR:AT4G13265,GeneID:3770385;Name=AT4G13265;gbkey=Gene;gene_biotype=tRNA;gene_synonym=67115.TRNA-LEU-1;locus_tag=AT4G13265
Arabidopsis_thaliana_NC_003075.7.trna13-Glu	Nuclear	NC_003075.7	7814202	7814274	Glu	CTC	0	0	77		NC_003075.7	7814202	7814274	+	ID=gene-AT4G13445;Dbxref=Araport:AT4G13445,TAIR:AT4G13445,GeneID:3770140;Name=AT4G13445;gbkey=Gene;gene_biotype=tRNA;gene_synonym=67115.TRNA-GLU-1;locus_tag=AT4G13445
Arabidopsis_thaliana_NC_003075.7.trna14-His	Nuclear	NC_003075.7	8255700	8255771	His	GTG	0	0	56.8		NC_003075.7	8255700	8255771	+	ID=gene-AT4G14345;Dbxref=Araport:AT4G14345,TAIR:AT4G14345,GeneID:3770293;Name=AT4G14345;gbkey=Gene;gene_biotype=tRNA;gene_synonym=68169.TRNA-HIS-1;locus_tag=AT4G14345
Arabidopsis_thaliana_NC_003075.7.trna70-Thr	Nuclear	NC_003075.7	8301798	8301725	Thr	AGT	0	0	75		NC_003075.7	8301725	8301798	-	ID=gene-AT4G14415;Dbxref=Araport:AT4G14415,TAIR:AT4G14415,GeneID:3770132;Name=AT4G14415;gbkey=Gene;gene_biotype=tRNA;gene_synonym=68169.TRNA-THR-1;locus_tag=AT4G14415
Arabidopsis_thaliana_NC_003075.7.trna15-Lys	Nuclear	NC_003075.7	8979656	8979728	Lys	CTT	0	0	87.7		NC_003075.7	8979656	8979728	+	ID=gene-AT4G15775;Dbxref=Araport:AT4G15775,TAIR:AT4G15775,GeneID:3770125;Name=AT4G15775;gbkey=Gene;gene_biotype=tRNA;gene_synonym=68169.TRNA-LYS-1;locus_tag=AT4G15775
Arabidopsis_thaliana_NC_003075.7.trna16-Thr	Nuclear	NC_003075.7	9108308	9108381	Thr	AGT	0	0	75		NC_003075.7	9108308	9108381	+	ID=gene-AT4G16105;Dbxref=Araport:AT4G16105,TAIR:AT4G16105,GeneID:3769854;Name=AT4G16105;gbkey=Gene;gene_biotype=tRNA;gene_synonym=68169.TRNA-THR-2;locus_tag=AT4G16105
Arabidopsis_thaliana_NC_003075.7.trna17-Val	Nuclear	NC_003075.7	9191576	9191648	Val	TAC	0	0	71.5		NC_003075.7	9191576	9191648	+	ID=gene-AT4G16235;Dbxref=Araport:AT4G16235,TAIR:AT4G16235,GeneID:3770290;Name=AT4G16235;gbkey=Gene;gene_biotype=tRNA;gene_synonym=68169.TRNA-VAL-1;locus_tag=AT4G16235
Arabidopsis_thaliana_NC_003075.7.trna18-Thr	Nuclear	NC_003075.7	9287209	9287282	Thr	AGT	0	0	73.6		NC_003075.7	9287209	9287282	+	ID=gene-AT4G16465;Dbxref=Araport:AT4G16465,TAIR:AT4G16465,GeneID:3770152;Name=AT4G16465;gbkey=Gene;gene_biotype=tRNA;gene_synonym=68169.TRNA-THR-3;locus_tag=AT4G16465
Arabidopsis_thaliana_NC_003075.7.trna19-Leu	Nuclear	NC_003075.7	9289685	9289765	Leu	CAG	0	0	70.7		NC_003075.7	9289685	9289765	+	ID=gene-AT4G16475;Dbxref=Araport:AT4G16475,TAIR:AT4G16475,GeneID:3770116;Name=AT4G16475;gbkey=Gene;gene_biotype=tRNA;gene_synonym=68169.TRNA-LEU-1;locus_tag=AT4G16475
Arabidopsis_thaliana_NC_003075.7.trna69-Trp	Nuclear	NC_003075.7	9815274	9815203	Trp	CCA	0	0	75.8		NC_003075.7	9815203	9815274	-	ID=gene-AT4G17612;Dbxref=Araport:AT4G17612,TAIR:AT4G17612,GeneID:3769869;Name=AT4G17612;gbkey=Gene;gene_biotype=tRNA;gene_synonym=68169.TRNA-TRP-1;locus_tag=AT4G17612
Arabidopsis_thaliana_NC_003075.7.trna68-Trp	Nuclear	NC_003075.7	9873583	9873512	Trp	CCA	0	0	75.8		NC_003075.7	9873512	9873583	-	ID=gene-AT4G17765;Dbxref=Araport:AT4G17765,TAIR:AT4G17765,GeneID:3770488;Name=AT4G17765;gbkey=Gene;gene_biotype=tRNA;gene_synonym=68169.TRNA-TRP-2;locus_tag=AT4G17765
Arabidopsis_thaliana_NC_003075.7.trna67-Cys	Nuclear	NC_003075.7	9978177	9978106	Cys	GCA	0	0	74.5		NC_003075.7	9978106	9978177	-	ID=gene-AT4G17975;Dbxref=Araport:AT4G17975,TAIR:AT4G17975,GeneID:3770214;Name=AT4G17975;gbkey=Gene;gene_biotype=tRNA;gene_synonym=67119.TRNA-CYS-1;locus_tag=AT4G17975
Arabidopsis_thaliana_NC_003075.7.trna66-Leu	Nuclear	NC_003075.7	10093146	10093067	Leu	TAG	0	0	68.7		NC_003075.7	10093067	10093146	-	ID=gene-AT4G18255;Dbxref=Araport:AT4G18255,TAIR:AT4G18255,GeneID:3770211;Name=AT4G18255;gbkey=Gene;gene_biotype=tRNA;gene_synonym=67121.TRNA-LEU-1;locus_tag=AT4G18255
Arabidopsis_thaliana_NC_003075.7.trna20-Glu	Nuclear	NC_003075.7	10302001	10302073	Glu	CTC	0	0	69.7		NC_003075.7	10302001	10302073	+	ID=gene-AT4G18725;Dbxref=Araport:AT4G18725,TAIR:AT4G18725,GeneID:3769780;Name=AT4G18725;gbkey=Gene;gene_biotype=tRNA;gene_synonym=67123.TRNA-GLU-1;locus_tag=AT4G18725
Arabidopsis_thaliana_NC_003075.7.trna65-Gly	Nuclear	NC_003075.7	10326036	10325965	Gly	TCC	0	0	74.1		NC_003075.7	10325965	10326036	-	ID=gene-AT4G18815;Dbxref=Araport:AT4G18815,TAIR:AT4G18815,GeneID:3769847;Name=AT4G18815;gbkey=Gene;gene_biotype=tRNA;gene_synonym=67123.TRNA-GLY-1;locus_tag=AT4G18815
Arabidopsis_thaliana_NC_003075.7.trna64-Thr	Nuclear	NC_003075.7	10878797	10878724	Thr	AGT	0	0	73.6		NC_003075.7	10878724	10878797	-	ID=gene-AT4G20115;Dbxref=Araport:AT4G20115,TAIR:AT4G20115,GeneID:3770426;Name=AT4G20115;gbkey=Gene;gene_biotype=tRNA;gene_synonym=67129.TRNA-THR-1,67130.TRNA-THR-1;locus_tag=AT4G20115
Arabidopsis_thaliana_NC_003075.7.trna63-Tyr	Nuclear	NC_003075.7	11774546	11774461	Tyr	GTA	11774509	11774497	74.2		NC_003075.7	11774461	11774546	-	ID=gene-AT4G22265;Dbxref=Araport:AT4G22265,TAIR:AT4G22265,GeneID:3769893;Name=AT4G22265;gbkey=Gene;gene_biotype=tRNA;gene_synonym=67140.TRNA-TYR-1;locus_tag=AT4G22265
Arabidopsis_thaliana_NC_003075.7.trna21-Asn	Nuclear	NC_003075.7	11910289	11910362	Asn	GTT	0	0	81.4		NC_003075.7	11910289	11910362	+	ID=gene-AT4G22635;Dbxref=Araport:AT4G22635,TAIR:AT4G22635,GeneID:3770194;Name=AT4G22635;gbkey=Gene;gene_biotype=tRNA;gene_synonym=67141.TRNA-ASN-1,67142.TRNA-ASN-1;locus_tag=AT4G22635
Arabidopsis_thaliana_NC_003075.7.trna62-Lys	Nuclear	NC_003075.7	11954813	11954741	Lys	CTT	0	0	87.7		NC_003075.7	11954741	11954813	-	ID=gene-AT4G22754;Dbxref=Araport:AT4G22754,TAIR:AT4G22754,GeneID:3769853;Name=AT4G22754;gbkey=Gene;gene_biotype=tRNA;gene_synonym=67142.TRNA-LYS-1;locus_tag=AT4G22754
Arabidopsis_thaliana_NC_003075.7.trna23-Leu	Nuclear	NC_003075.7	12320110	12320193	Leu	CAA	0	0	79.8		NC_003075.7	12320110	12320193	+	ID=gene-AT4G23635;Dbxref=Araport:AT4G23635,TAIR:AT4G23635,GeneID:3769872;Name=AT4G23635;gbkey=Gene;gene_biotype=tRNA;gene_synonym=67146.TRNA-LEU-1;locus_tag=AT4G23635
Arabidopsis_thaliana_NC_003075.7.trna24-Ala	Nuclear	NC_003075.7	12429599	12429671	Ala	CGC	0	0	68.3		NC_003075.7	12429599	12429671	+	ID=gene-AT4G23915;Dbxref=Araport:AT4G23915,TAIR:AT4G23915,GeneID:3770305;Name=AT4G23915;Note=Encodes an alanine tRNA with the anticodon CGC that recognizes the alanine codon GCG.;gbkey=Gene;gene_biotype=tRNA;gene_synonym=67147.TRNA-ALA-1,TRNA-ALA;locus_tag=AT4G23915
Arabidopsis_thaliana_NC_003075.7.trna61-Gly	Nuclear	NC_003075.7	12486272	12486202	Gly	CCC	0	0	65.4		NC_003075.7	12486202	12486272	-	ID=gene-AT4G24025;Dbxref=Araport:AT4G24025,TAIR:AT4G24025,GeneID:3770007;Name=AT4G24025;gbkey=Gene;gene_biotype=tRNA;gene_synonym=67148.TRNA-GLY-1;locus_tag=AT4G24025
Arabidopsis_thaliana_NC_003075.7.trna25-Ser	Nuclear	NC_003075.7	12686139	12686220	Ser	GCT	0	0	79.9		NC_003075.7	12686139	12686220	+	ID=gene-AT4G24565;Dbxref=Araport:AT4G24565,TAIR:AT4G24565,GeneID:3770353;Name=AT4G24565;gbkey=Gene;gene_biotype=tRNA;gene_synonym=67150.TRNA-SER-1;locus_tag=AT4G24565
Arabidopsis_thaliana_NC_003075.7.trna60-Lys	Nuclear	NC_003075.7	13006306	13006234	Lys	CTT	0	0	77.2		NC_003075.7	13006234	13006306	-	ID=gene-AT4G25435;Dbxref=Araport:AT4G25435,TAIR:AT4G25435,GeneID:3770412;Name=AT4G25435;gbkey=Gene;gene_biotype=tRNA;gene_synonym=67154.TRNA-LYS-1,68201.TRNA-LYS-1,AT4G25436;locus_tag=AT4G25435
Arabidopsis_thaliana_NC_003075.7.trna59-Ser	Nuclear	NC_003075.7	13058913	13058832	Ser	TGA	0	0	80.7		NC_003075.7	13058832	13058913	-	ID=gene-AT4G25585;Dbxref=Araport:AT4G25585,TAIR:AT4G25585,GeneID:3770373;Name=AT4G25585;gbkey=Gene;gene_biotype=tRNA;gene_synonym=68201.TRNA-SER-1;locus_tag=AT4G25585
Arabidopsis_thaliana_NC_003075.7.trna58-Leu	Nuclear	NC_003075.7	13076657	13076574	Leu	CAA	0	0	80.7		NC_003075.7	13076574	13076657	-	ID=gene-AT4G25635;Dbxref=Araport:AT4G25635,TAIR:AT4G25635,GeneID:3769901;Name=AT4G25635;gbkey=Gene;gene_biotype=tRNA;gene_synonym=67156.TRNA-LEU-1;locus_tag=AT4G25635
Arabidopsis_thaliana_NC_003075.7.trna57-Pro	Nuclear	NC_003075.7	13285494	13285423	Pro	TGG	0	0	69.2		NC_003075.7	13285423	13285494	-	ID=gene-AT4G26225;Dbxref=Araport:AT4G26225,TAIR:AT4G26225,GeneID:3769908;Name=AT4G26225;gbkey=Gene;gene_biotype=tRNA;gene_synonym=67159.TRNA-PRO-1;locus_tag=AT4G26225
Arabidopsis_thaliana_NC_003075.7.trna56-Ile	Nuclear	NC_003075.7	13336410	13336337	Ile	AAT	0	0	86.4		NC_003075.7	13336337	13336410	-	ID=gene-AT4G26375;Dbxref=Araport:AT4G26375,TAIR:AT4G26375,GeneID:3770270;Name=AT4G26375;gbkey=Gene;gene_biotype=tRNA;gene_synonym=67159.TRNA-ILE-1,67160.TRNA-ILE-1;locus_tag=AT4G26375
Arabidopsis_thaliana_NC_003075.7.trna55-Ile	Nuclear	NC_003075.7	13341566	13341493	Ile	AAT	0	0	86.4		NC_003075.7	13341493	13341566	-	ID=gene-AT4G26385;Dbxref=Araport:AT4G26385,TAIR:AT4G26385,GeneID:3770537;Name=AT4G26385;gbkey=Gene;gene_biotype=tRNA;gene_synonym=67159.TRNA-ILE-2,67160.TRNA-ILE-2;locus_tag=AT4G26385
Arabidopsis_thaliana_NC_003075.7.trna26-Ala	Nuclear	NC_003075.7	13454557	13454629	Ala	AGC	0	0	63.4		NC_003075.7	13454557	13454629	+	ID=gene-AT4G26675;Dbxref=Araport:AT4G26675,TAIR:AT4G26675,GeneID:3769777;Name=AT4G26675;gbkey=Gene;gene_biotype=tRNA;gene_synonym=67161.TRNA-ALA-1,67162.TRNA-ALA-1;locus_tag=AT4G26675
Arabidopsis_thaliana_NC_003075.7.trna27-Phe	Nuclear	NC_003075.7	13704782	13704854	Phe	GAA	0	0	78.3		NC_003075.7	13704782	13704854	+	ID=gene-AT4G27395;Dbxref=Araport:AT4G27395,TAIR:AT4G27395,GeneID:3770465;Name=AT4G27395;gbkey=Gene;gene_biotype=tRNA;gene_synonym=67164.TRNA-PHE-1,67165.TRNA-PHE-1;locus_tag=AT4G27395
Arabidopsis_thaliana_NC_003075.7.trna54-Gln	Nuclear	NC_003075.7	13882988	13882917	Gln	CTG	0	0	71.1		NC_003075.7	13882917	13882988	-	ID=gene-AT4G27875;Dbxref=Araport:AT4G27875,TAIR:AT4G27875,GeneID:3770202;Name=AT4G27875;gbkey=Gene;gene_biotype=tRNA;gene_synonym=67167.TRNA-GLN-1;locus_tag=AT4G27875
Arabidopsis_thaliana_NC_003075.7.trna53-Ala	Nuclear	NC_003075.7	13885263	13885191	Ala	CGC	0	0	68.3		NC_003075.7	13885191	13885263	-	ID=gene-AT4G27885;Dbxref=Araport:AT4G27885,TAIR:AT4G27885,GeneID:3770203;Name=AT4G27885;gbkey=Gene;gene_biotype=tRNA;gene_synonym=67167.TRNA-ALA-1;locus_tag=AT4G27885
Arabidopsis_thaliana_NC_003075.7.trna28-Lys	Nuclear	NC_003075.7	14032490	14032561	Lys	TTT	0	0	91.2		NC_003075.7	14032490	14032561	+	ID=gene-AT4G28362;Dbxref=Araport:AT4G28362,TAIR:AT4G28362,GeneID:3770547;Name=AT4G28362;gbkey=Gene;gene_biotype=tRNA;gene_synonym=67170.TRNA-LYS-1;locus_tag=AT4G28362
Arabidopsis_thaliana_NC_003075.7.trna29-Ser	Nuclear	NC_003075.7	14267281	14267362	Ser	GCT	0	0	80.5		NC_003075.7	14267281	14267362	+	ID=gene-AT4G28915;Dbxref=Araport:AT4G28915,TAIR:AT4G28915,GeneID:3770550;Name=AT4G28915;gbkey=Gene;gene_biotype=tRNA;gene_synonym=67173.TRNA-SER-1;locus_tag=AT4G28915
Arabidopsis_thaliana_NC_003075.7.trna30-Pro	Nuclear	NC_003075.7	14470278	14470349	Pro	TGG	0	0	69.2		NC_003075.7	14470278	14470349	+	ID=gene-AT4G29415;Dbxref=Araport:AT4G29415,TAIR:AT4G29415,GeneID:3770556;Name=AT4G29415;gbkey=Gene;gene_biotype=tRNA;gene_synonym=67175.TRNA-PRO-1;locus_tag=AT4G29415
Arabidopsis_thaliana_NC_003075.7.trna31-Arg	Nuclear	NC_003075.7	15120650	15120722	Arg	TCT	0	0	70.7		NC_003075.7	15120650	15120722	+	ID=gene-AT4G31075;Dbxref=Araport:AT4G31075,TAIR:AT4G31075,GeneID:3770564;Name=AT4G31075;gbkey=Gene;gene_biotype=tRNA;gene_synonym=67182.TRNA-ARG-1;locus_tag=AT4G31075
Arabidopsis_thaliana_NC_003075.7.trna32-Arg	Nuclear	NC_003075.7	15183084	15183156	Arg	ACG	0	0	72.9		NC_003075.7	15183084	15183156	+	ID=gene-AT4G31265;Dbxref=Araport:AT4G31265,TAIR:AT4G31265,GeneID:3770566;Name=AT4G31265;gbkey=Gene;gene_biotype=tRNA;gene_synonym=67184.TRNA-ARG-1;locus_tag=AT4G31265
Arabidopsis_thaliana_NC_003075.7.trna52-Met	Nuclear	NC_003075.7	15345796	15345712	Met	CAT	15345758	15345748	64.2		NC_003075.7	15345712	15345796	-	ID=gene-AT4G31695;Dbxref=Araport:AT4G31695,TAIR:AT4G31695,GeneID:3770567;Name=AT4G31695;gbkey=Gene;gene_biotype=tRNA;gene_synonym=67186.TRNA-MET-1;locus_tag=AT4G31695
Arabidopsis_thaliana_NC_003075.7.trna51-Thr	Nuclear	NC_003075.7	15430297	15430224	Thr	AGT	0	0	73.6		NC_003075.7	15430224	15430297	-	ID=gene-AT4G31895;Dbxref=Araport:AT4G31895,TAIR:AT4G31895,GeneID:3770569;Name=AT4G31895;gbkey=Gene;gene_biotype=tRNA;gene_synonym=67187.TRNA-THR-1;locus_tag=AT4G31895
Arabidopsis_thaliana_NC_003075.7.trna33-Arg	Nuclear	NC_003075.7	15576650	15576722	Arg	TCT	0	0	70.7		NC_003075.7	15576650	15576722	+	ID=gene-AT4G32265;Dbxref=Araport:AT4G32265,TAIR:AT4G32265,GeneID:3770573;Name=AT4G32265;gbkey=Gene;gene_biotype=tRNA;gene_synonym=67189.TRNA-ARG-1;locus_tag=AT4G32265
Arabidopsis_thaliana_NC_003075.7.trna34-Gly	Nuclear	NC_003075.7	15671393	15671463	Gly	GCC	0	0	66.5		NC_003075.7	15671393	15671463	+	ID=gene-AT4G32475;Dbxref=Araport:AT4G32475,TAIR:AT4G32475,GeneID:3770574;Name=AT4G32475;gbkey=Gene;gene_biotype=tRNA;gene_synonym=67190.TRNA-GLY-1;locus_tag=AT4G32475
Arabidopsis_thaliana_NC_003075.7.trna35-Ser	Nuclear	NC_003075.7	15804549	15804630	Ser	CGA	0	0	82		NC_003075.7	15804549	15804630	+	ID=gene-AT4G32765;Dbxref=Araport:AT4G32765,TAIR:AT4G32765,GeneID:3770578;Name=AT4G32765;gbkey=Gene;gene_biotype=tRNA;gene_synonym=67192.TRNA-SER-1;locus_tag=AT4G32765
Arabidopsis_thaliana_NC_003075.7.trna36-Arg	Nuclear	NC_003075.7	16304124	16304196	Arg	TCT	0	0	70.3		NC_003075.7	16304124	16304196	+	ID=gene-AT4G34035;Dbxref=Araport:AT4G34035,TAIR:AT4G34035,GeneID:3770580;Name=AT4G34035;gbkey=Gene;gene_biotype=tRNA;gene_synonym=67199.TRNA-ARG-1;locus_tag=AT4G34035
Arabidopsis_thaliana_NC_003075.7.trna50-Arg	Nuclear	NC_003075.7	16454769	16454697	Arg	CCT	0	0	66.6		NC_003075.7	16454697	16454769	-	ID=gene-AT4G34415;Dbxref=Araport:AT4G34415,TAIR:AT4G34415,GeneID:3770581;Name=AT4G34415;gbkey=Gene;gene_biotype=tRNA;gene_synonym=67200.TRNA-ARG-1;locus_tag=AT4G34415
Arabidopsis_thaliana_NC_003075.7.trna37-Glu	Nuclear	NC_003075.7	16556623	16556695	Glu	CTC	0	0	76.3		NC_003075.7	16556623	16556695	+	ID=gene-AT4G34695;Dbxref=Araport:AT4G34695,TAIR:AT4G34695,GeneID:3770582;Name=AT4G34695;gbkey=Gene;gene_biotype=tRNA;gene_synonym=67201.TRNA-GLU-1;locus_tag=AT4G34695
Arabidopsis_thaliana_NC_003075.7.trna38-Thr	Nuclear	NC_003075.7	16655286	16655359	Thr	AGT	0	0	70.2		NC_003075.7	16655286	16655359	+	ID=gene-AT4G34975;Dbxref=Araport:AT4G34975,TAIR:AT4G34975,GeneID:3770583;Name=AT4G34975;gbkey=Gene;gene_biotype=tRNA;gene_synonym=67202.TRNA-THR-1,67203.TRNA-THR-1;locus_tag=AT4G34975
Arabidopsis_thaliana_NC_003075.7.trna39-Glu	Nuclear	NC_003075.7	17130052	17130124	Glu	CTC	0	0	76.3		NC_003075.7	17130052	17130124	+	ID=gene-AT4G36197;Dbxref=Araport:AT4G36197,TAIR:AT4G36197,GeneID:3770584;Name=AT4G36197;gbkey=Gene;gene_biotype=tRNA;gene_synonym=67210.TRNA-GLU-1;locus_tag=AT4G36197
Arabidopsis_thaliana_NC_003075.7.trna40-Pro	Nuclear	NC_003075.7	17149471	17149542	Pro	CGG	0	0	68.2		NC_003075.7	17149471	17149542	+	ID=gene-AT4G36245;Dbxref=Araport:AT4G36245,TAIR:AT4G36245,GeneID:3770586;Name=AT4G36245;gbkey=Gene;gene_biotype=tRNA;gene_synonym=67210.TRNA-PRO-1;locus_tag=AT4G36245
Arabidopsis_thaliana_NC_003075.7.trna49-Ile	Nuclear	NC_003075.7	17276774	17276701	Ile	TAT	0	0	85.9		NC_003075.7	17276701	17276774	-	ID=gene-AT4G36635;Dbxref=Araport:AT4G36635,TAIR:AT4G36635,GeneID:3770587;Name=AT4G36635;gbkey=Gene;gene_biotype=tRNA;gene_synonym=68071.TRNA-ILE-1;locus_tag=AT4G36635
Arabidopsis_thaliana_NC_003075.7.trna47-Glu	Nuclear	NC_003075.7	17500878	17500807	Glu	TTC	0	0	69.9		NC_003075.7	17500807	17500878	-	ID=gene-AT4G37175;Dbxref=Araport:AT4G37175,TAIR:AT4G37175,GeneID:3770589;Name=AT4G37175;gbkey=Gene;gene_biotype=tRNA;gene_synonym=68071.TRNA-GLU-1;locus_tag=AT4G37175
Arabidopsis_thaliana_NC_003075.7.trna46-Tyr	Nuclear	NC_003075.7	18255072	18254989	Tyr	GTA	18255035	18255025	74.3		NC_003075.7	18254989	18255072	-	ID=gene-AT4G39195;Dbxref=Araport:AT4G39195,TAIR:AT4G39195,GeneID:3770592;Name=AT4G39195;gbkey=Gene;gene_biotype=tRNA;gene_synonym=67220.TRNA-TYR-1;locus_tag=AT4G39195
Arabidopsis_thaliana_NC_003075.7.trna41-His	Nuclear	NC_003075.7	18293780	18293851	His	GTG	0	0	63		NC_003075.7	18293780	18293851	+	ID=gene-AT4G39345;Dbxref=Araport:AT4G39345,TAIR:AT4G39345,GeneID:3770593;Name=AT4G39345;gbkey=Gene;gene_biotype=tRNA;gene_synonym=67220.TRNA-HIS-1;locus_tag=AT4G39345
Arabidopsis_thaliana_NC_003075.7.trna42-Trp	Nuclear	NC_003075.7	18395028	18395099	Trp	CCA	0	0	75.8		NC_003075.7	18395028	18395099	+	ID=gene-AT4G39615;Dbxref=Araport:AT4G39615,TAIR:AT4G39615,GeneID:3770600;Name=AT4G39615;gbkey=Gene;gene_biotype=tRNA;gene_synonym=67221.TRNA-TRP-1;locus_tag=AT4G39615
Arabidopsis_thaliana_NC_003075.7.trna43-Val	Nuclear	NC_003075.7	18411265	18411338	Val	CAC	0	0	81.5		NC_003075.7	18411265	18411338	+	ID=gene-AT4G39672;Dbxref=Araport:AT4G39672,TAIR:AT4G39672,GeneID:3770601;Name=AT4G39672;gbkey=Gene;gene_biotype=tRNA;gene_synonym=67221.TRNA-VAL-1,67222.TRNA-VAL-1;locus_tag=AT4G39672
Arabidopsis_thaliana_NC_003075.7.trna45-Arg	Nuclear	NC_003075.7	18501784	18501712	Arg	ACG	0	0	72.9		NC_003075.7	18501712	18501784	-	ID=gene-AT4G39865;Dbxref=Araport:AT4G39865,TAIR:AT4G39865,GeneID:3770602;Name=AT4G39865;gbkey=Gene;gene_biotype=tRNA;gene_synonym=67223.TRNA-ARG-1;locus_tag=AT4G39865
Arabidopsis_thaliana_NC_003075.7.trna44-Ile	Nuclear	NC_003075.7	18542171	18542244	Ile	AAT	0	0	85.5		NC_003075.7	18542171	18542244	+	ID=gene-AT4G39985;Dbxref=Araport:AT4G39985,TAIR:AT4G39985,GeneID:3770604;Name=AT4G39985;gbkey=Gene;gene_biotype=tRNA;gene_synonym=67223.TRNA-ILE-1;locus_tag=AT4G39985
Arabidopsis_thaliana_NC_003076.8.trna123-Ala	Nuclear	NC_003076.8	150427	150355	Ala	AGC	0	0	63.4		NC_003076.8	150355	150427	-	ID=gene-AT5G01365;Dbxref=Araport:AT5G01365,TAIR:AT5G01365,GeneID:3770679;Name=AT5G01365;gbkey=Gene;gene_biotype=tRNA;gene_synonym=67571.TRNA-ALA-1;locus_tag=AT5G01365
Arabidopsis_thaliana_NC_003076.8.trna122-Gly	Nuclear	NC_003076.8	389963	389893	Gly	GCC	0	0	62.4		NC_003076.8	389893	389963	-	ID=gene-AT5G02025;Dbxref=Araport:AT5G02025,TAIR:AT5G02025,GeneID:3770645;Name=AT5G02025;gbkey=Gene;gene_biotype=tRNA;gene_synonym=67574.TRNA-GLY-1;locus_tag=AT5G02025
Arabidopsis_thaliana_NC_003076.8.trna121-Lys	Nuclear	NC_003076.8	508502	508430	Lys	CTT	0	0	87.7		NC_003076.8	508430	508502	-	ID=gene-AT5G02385;Dbxref=Araport:AT5G02385,TAIR:AT5G02385,GeneID:3770619;Name=AT5G02385;gbkey=Gene;gene_biotype=tRNA;gene_synonym=67575.TRNA-LYS-1;locus_tag=AT5G02385
Arabidopsis_thaliana_NC_003076.8.trna1-Val	Nuclear	NC_003076.8	530822	530895	Val	AAC	0	0	72.5		NC_003076.8	530822	530895	+	ID=gene-AT5G02435;Dbxref=Araport:AT5G02435,TAIR:AT5G02435,GeneID:3770647;Name=AT5G02435;gbkey=Gene;gene_biotype=tRNA;gene_synonym=67575.TRNA-VAL-1,67576.TRNA-VAL-1;locus_tag=AT5G02435
Arabidopsis_thaliana_NC_003076.8.trna120-His	Nuclear	NC_003076.8	559401	559330	His	GTG	0	0	63		NC_003076.8	559330	559401	-	ID=gene-AT5G02505;Dbxref=Araport:AT5G02505,TAIR:AT5G02505,GeneID:3770658;Name=AT5G02505;gbkey=Gene;gene_biotype=tRNA;gene_synonym=67576.TRNA-HIS-1;locus_tag=AT5G02505
Arabidopsis_thaliana_NC_003076.8.trna119-Arg	Nuclear	NC_003076.8	588966	588893	Arg	TCG	0	0	82.3		NC_003076.8	588893	588966	-	ID=gene-AT5G02615;Dbxref=Araport:AT5G02615,TAIR:AT5G02615,GeneID:3770646;Name=AT5G02615;gbkey=Gene;gene_biotype=tRNA;gene_synonym=67576.TRNA-ARG-1;locus_tag=AT5G02615
Arabidopsis_thaliana_NC_003076.8.trna2-Ser	Nuclear	NC_003076.8	614644	614725	Ser	CGA	0	0	83.5		NC_003076.8	614644	614725	+	ID=gene-AT5G02725;Dbxref=Araport:AT5G02725,TAIR:AT5G02725,GeneID:3770680;Name=AT5G02725;gbkey=Gene;gene_biotype=tRNA;gene_synonym=67576.TRNA-SER-1,67577.TRNA-SER-1;locus_tag=AT5G02725
Arabidopsis_thaliana_NC_003076.8.trna118-Ser	Nuclear	NC_003076.8	642481	642400	Ser	TGA	0	0	81.1		NC_003076.8	642400	642481	-	ID=gene-AT5G02815;Dbxref=Araport:AT5G02815,TAIR:AT5G02815,GeneID:3770663;Name=AT5G02815;gbkey=Gene;gene_biotype=tRNA;gene_synonym=67577.TRNA-SER-2;locus_tag=AT5G02815
Arabidopsis_thaliana_NC_003076.8.trna3-Tyr	Nuclear	NC_003076.8	858536	858619	Tyr	GTA	858573	858583	74.3		NC_003076.8	858536	858619	+	ID=gene-AT5G03445;Dbxref=Araport:AT5G03445,TAIR:AT5G03445,GeneID:3770667;Name=AT5G03445;gbkey=Gene;gene_biotype=tRNA;gene_synonym=67579.TRNA-TYR-1;locus_tag=AT5G03445
Arabidopsis_thaliana_NC_003076.8.trna117-Phe	Nuclear	NC_003076.8	862469	862397	Phe	GAA	0	0	78.3		NC_003076.8	862397	862469	-	ID=gene-AT5G03452;Dbxref=Araport:AT5G03452,TAIR:AT5G03452,GeneID:3770693;Name=AT5G03452;gbkey=Gene;gene_biotype=tRNA;gene_synonym=67579.TRNA-PHE-1;locus_tag=AT5G03452
Arabidopsis_thaliana_NC_003076.8.trna116-Leu	Nuclear	NC_003076.8	970879	970799	Leu	AAG	0	0	71.4		NC_003076.8	970799	970879	-	ID=gene-AT5G03705;Dbxref=Araport:AT5G03705,TAIR:AT5G03705,GeneID:3770701;Name=AT5G03705;gbkey=Gene;gene_biotype=tRNA;gene_synonym=67580.TRNA-LEU-1;locus_tag=AT5G03705
Arabidopsis_thaliana_NC_003076.8.trna4-Leu	Nuclear	NC_003076.8	984367	984449	Leu	TAA	0	0	72.9		NC_003076.8	984367	984449	+	ID=gene-AT5G03745;Dbxref=Araport:AT5G03745,TAIR:AT5G03745,GeneID:3770624;Name=AT5G03745;gbkey=Gene;gene_biotype=tRNA;gene_synonym=67580.TRNA-LEU-2,67581.TRNA-LEU-1;locus_tag=AT5G03745
Arabidopsis_thaliana_NC_003076.8.trna5-Arg	Nuclear	NC_003076.8	998942	999014	Arg	TCT	0	0	66.1		NC_003076.8	998942	999014	+	ID=gene-AT5G03775;Dbxref=Araport:AT5G03775,TAIR:AT5G03775,GeneID:3770610;Name=AT5G03775;gbkey=Gene;gene_biotype=tRNA;gene_synonym=67580.TRNA-ARG-1,67581.TRNA-ARG-1;locus_tag=AT5G03775
Arabidopsis_thaliana_NC_003076.8.trna6-Arg	Nuclear	NC_003076.8	1742692	1742764	Arg	CCT	0	0	74.8		NC_003076.8	1742692	1742764	+	ID=gene-AT5G05795;Dbxref=Araport:AT5G05795,TAIR:AT5G05795,GeneID:3770615;Name=AT5G05795;gbkey=Gene;gene_biotype=tRNA;gene_synonym=67591.TRNA-ARG-1;locus_tag=AT5G05795
Arabidopsis_thaliana_NC_003076.8.trna7-Asp	Nuclear	NC_003076.8	1788651	1788722	Asp	GTC	0	0	69.8		NC_003076.8	1788651	1788722	+	ID=gene-AT5G05945;Dbxref=Araport:AT5G05945,TAIR:AT5G05945,GeneID:3770671;Name=AT5G05945;gbkey=Gene;gene_biotype=tRNA;gene_synonym=67592.TRNA-ASP-1;locus_tag=AT5G05945
Arabidopsis_thaliana_NC_003076.8.trna8-Val	Nuclear	NC_003076.8	1804616	1804689	Val	CAC	0	0	81.5		NC_003076.8	1804616	1804689	+	ID=gene-AT5G05985;Dbxref=Araport:AT5G05985,TAIR:AT5G05985,GeneID:3770631;Name=AT5G05985;gbkey=Gene;gene_biotype=tRNA;gene_synonym=67592.TRNA-VAL-1;locus_tag=AT5G05985
Arabidopsis_thaliana_NC_003076.8.trna115-Leu	Nuclear	NC_003076.8	1853381	1853302	Leu	TAG	0	0	69.5		NC_003076.8	1853302	1853381	-	ID=gene-AT5G06125;Dbxref=Araport:AT5G06125,TAIR:AT5G06125,GeneID:3770703;Name=AT5G06125;gbkey=Gene;gene_biotype=tRNA;gene_synonym=67593.TRNA-LEU-1;locus_tag=AT5G06125
Arabidopsis_thaliana_NC_003076.8.trna114-Ser	Nuclear	NC_003076.8	2060234	2060153	Ser	GCT	0	0	81.7		NC_003076.8	2060153	2060234	-	ID=gene-AT5G06685;Dbxref=Araport:AT5G06685,TAIR:AT5G06685,GeneID:3770627;Name=AT5G06685;gbkey=Gene;gene_biotype=tRNA;gene_synonym=67597.TRNA-SER-1;locus_tag=AT5G06685
Arabidopsis_thaliana_NC_003076.8.trna113-Gly	Nuclear	NC_003076.8	2212748	2212678	Gly	GCC	0	0	66.5		NC_003076.8	2212678	2212748	-	ID=gene-AT5G07135;Dbxref=Araport:AT5G07135,TAIR:AT5G07135,GeneID:3770688;Name=AT5G07135;gbkey=Gene;gene_biotype=tRNA;gene_synonym=67599.TRNA-GLY-1;locus_tag=AT5G07135
Arabidopsis_thaliana_NC_003076.8.trna112-Tyr	Nuclear	NC_003076.8	2309548	2309463	Tyr	GTA	2309511	2309499	74.2		NC_003076.8	2309463	2309548	-	ID=gene-AT5G07315;Dbxref=Araport:AT5G07315,TAIR:AT5G07315,GeneID:3770669;Name=AT5G07315;gbkey=Gene;gene_biotype=tRNA;gene_synonym=67600.TRNA-TYR-1;locus_tag=AT5G07315
Arabidopsis_thaliana_NC_003076.8.trna9-Leu	Nuclear	NC_003076.8	2411148	2411231	Leu	CAA	0	0	75.5		NC_003076.8	2411148	2411231	+	ID=gene-AT5G07625;Dbxref=Araport:AT5G07625,TAIR:AT5G07625,GeneID:3770697;Name=AT5G07625;gbkey=Gene;gene_biotype=tRNA;gene_synonym=67601.TRNA-LEU-1;locus_tag=AT5G07625
Arabidopsis_thaliana_NC_003076.8.trna111-Ala	Nuclear	NC_003076.8	2432335	2432263	Ala	AGC	0	0	63.4		NC_003076.8	2432263	2432335	-	ID=gene-AT5G07675;Dbxref=Araport:AT5G07675,TAIR:AT5G07675,GeneID:3770702;Name=AT5G07675;gbkey=Gene;gene_biotype=tRNA;gene_synonym=67601.TRNA-ALA-1;locus_tag=AT5G07675
Arabidopsis_thaliana_NC_003076.8.trna110-Ala	Nuclear	NC_003076.8	2587898	2587826	Ala	CGC	0	0	68.3		NC_003076.8	2587826	2587898	-	ID=gene-AT5G08075;Dbxref=Araport:AT5G08075,TAIR:AT5G08075,GeneID:3770711;Name=AT5G08075;gbkey=Gene;gene_biotype=tRNA;gene_synonym=67604.TRNA-ALA-1;locus_tag=AT5G08075
Arabidopsis_thaliana_NC_003076.8.trna109-Leu	Nuclear	NC_003076.8	2898950	2898867	Leu	CAA	0	0	75.5		NC_003076.8	2898867	2898950	-	ID=gene-AT5G09345;Dbxref=Araport:AT5G09345,TAIR:AT5G09345,GeneID:3770633;Name=AT5G09345;gbkey=Gene;gene_biotype=tRNA;gene_synonym=68097.TRNA-LEU-1;locus_tag=AT5G09345
Arabidopsis_thaliana_NC_003076.8.trna10-Val	Nuclear	NC_003076.8	2993327	2993400	Val	AAC	0	0	72.5		NC_003076.8	2993327	2993400	+	ID=gene-AT5G09655;Dbxref=Araport:AT5G09655,TAIR:AT5G09655,GeneID:3770656;Name=AT5G09655;gbkey=Gene;gene_biotype=tRNA;gene_synonym=67606.TRNA-VAL-1;locus_tag=AT5G09655
Arabidopsis_thaliana_NC_003076.8.trna108-Glu	Nuclear	NC_003076.8	3030889	3030817	Glu	CTC	0	0	76.3		NC_003076.8	3030817	3030889	-	ID=gene-AT5G09755;Dbxref=Araport:AT5G09755,TAIR:AT5G09755,GeneID:3770681;Name=AT5G09755;gbkey=Gene;gene_biotype=tRNA;gene_synonym=67606.TRNA-GLU-1;locus_tag=AT5G09755
Arabidopsis_thaliana_NC_003076.8.trna11-Leu	Nuclear	NC_003076.8	3118377	3118457	Leu	AAG	0	0	71.4		NC_003076.8	3118377	3118457	+	ID=gene-AT5G09975;Dbxref=Araport:AT5G09975,TAIR:AT5G09975,GeneID:3770709;Name=AT5G09975;gbkey=Gene;gene_biotype=tRNA;gene_synonym=67607.TRNA-LEU-1;locus_tag=AT5G09975
Arabidopsis_thaliana_NC_003076.8.trna107-Arg	Nuclear	NC_003076.8	3212423	3212351	Arg	ACG	0	0	72.5		NC_003076.8	3212351	3212423	-	ID=gene-AT5G10235;Dbxref=Araport:AT5G10235,TAIR:AT5G10235,GeneID:3770666;Name=AT5G10235;gbkey=Gene;gene_biotype=tRNA;gene_synonym=67608.TRNA-ARG-1,67609.TRNA-ARG-1;locus_tag=AT5G10235
Arabidopsis_thaliana_NC_003076.8.trna106-Ser	Nuclear	NC_003076.8	3287634	3287553	Ser	GCT	0	0	80.5		NC_003076.8	3287553	3287634	-	ID=gene-AT5G10455;Dbxref=Araport:AT5G10455,TAIR:AT5G10455,GeneID:3770637;Name=AT5G10455;gbkey=Gene;gene_biotype=tRNA;gene_synonym=67610.TRNA-SER-1;locus_tag=AT5G10455
Arabidopsis_thaliana_NC_003076.8.trna12-Arg	Nuclear	NC_003076.8	3324702	3324774	Arg	CCT	0	0	73.8		NC_003076.8	3324702	3324774	+	ID=gene-AT5G10525;Dbxref=Araport:AT5G10525,TAIR:AT5G10525,GeneID:3770696;Name=AT5G10525;gbkey=Gene;gene_biotype=tRNA;gene_synonym=67610.TRNA-ARG-1;locus_tag=AT5G10525
Arabidopsis_thaliana_NC_003076.8.trna105-Gly	Nuclear	NC_003076.8	3578366	3578295	Gly	TCC	0	0	74.1		NC_003076.8	3578295	3578366	-	ID=gene-AT5G11225;Dbxref=Araport:AT5G11225,TAIR:AT5G11225,GeneID:3770704;Name=AT5G11225;gbkey=Gene;gene_biotype=tRNA;gene_synonym=67612.TRNA-GLY-1;locus_tag=AT5G11225
Arabidopsis_thaliana_NC_003076.8.trna13-Gly	Nuclear	NC_003076.8	3617058	3617129	Gly	TCC	0	0	74.1		NC_003076.8	3617058	3617129	+	ID=gene-AT5G11325;Dbxref=Araport:AT5G11325,TAIR:AT5G11325,GeneID:3770705;Name=AT5G11325;gbkey=Gene;gene_biotype=tRNA;gene_synonym=67612.TRNA-GLY-2;locus_tag=AT5G11325
Arabidopsis_thaliana_NC_003076.8.trna104-Phe	Nuclear	NC_003076.8	3669072	3669000	Phe	GAA	0	0	78.3		NC_003076.8	3669000	3669072	-	ID=gene-AT5G11475;Dbxref=Araport:AT5G11475,TAIR:AT5G11475,GeneID:3770661;Name=AT5G11475;gbkey=Gene;gene_biotype=tRNA;gene_synonym=67613.TRNA-PHE-1;locus_tag=AT5G11475
Arabidopsis_thaliana_NC_003076.8.trna14-Lys	Nuclear	NC_003076.8	4471048	4471119	Lys	TTT	0	0	92.3		NC_003076.8	4471048	4471119	+	ID=gene-AT5G13845;Dbxref=Araport:AT5G13845,TAIR:AT5G13845,GeneID:3770694;Name=AT5G13845;gbkey=Gene;gene_biotype=tRNA;gene_synonym=67622.TRNA-LYS-1;locus_tag=AT5G13845
Arabidopsis_thaliana_NC_003076.8.trna15-Lys	Nuclear	NC_003076.8	4530474	4530546	Lys	CTT	0	0	87.7		NC_003076.8	4530474	4530546	+	ID=gene-AT5G14035;Dbxref=Araport:AT5G14035,TAIR:AT5G14035,GeneID:3770687;Name=AT5G14035;gbkey=Gene;gene_biotype=tRNA;gene_synonym=67622.TRNA-LYS-2,67623.TRNA-LYS-1;locus_tag=AT5G14035
Arabidopsis_thaliana_NC_003076.8.trna16-Asp	Nuclear	NC_003076.8	4673900	4673971	Asp	GTC	0	0	69.8		NC_003076.8	4673900	4673971	+	ID=gene-AT5G14495;Dbxref=Araport:AT5G14495,TAIR:AT5G14495,GeneID:3770683;Name=AT5G14495;gbkey=Gene;gene_biotype=tRNA;gene_synonym=67624.TRNA-ASP-1,67625.TRNA-ASP-1;locus_tag=AT5G14495
Arabidopsis_thaliana_NC_003076.8.trna17-Val	Nuclear	NC_003076.8	4929560	4929633	Val	CAC	0	0	81.5		NC_003076.8	4929560	4929633	+	ID=gene-AT5G15175;Dbxref=Araport:AT5G15175,TAIR:AT5G15175,GeneID:3770640;Name=AT5G15175;gbkey=Gene;gene_biotype=tRNA;gene_synonym=67628.TRNA-VAL-1;locus_tag=AT5G15175
Arabidopsis_thaliana_NC_003076.8.trna18-Ile	Nuclear	NC_003076.8	5157639	5157712	Ile	AAT	0	0	86.4		NC_003076.8	5157639	5157712	+	ID=gene-AT5G15805;Dbxref=Araport:AT5G15805,TAIR:AT5G15805,GeneID:3770630;Name=AT5G15805;gbkey=Gene;gene_biotype=tRNA;gene_synonym=67994.TRNA-ILE-1;locus_tag=AT5G15805
Arabidopsis_thaliana_NC_003076.8.trna19-Asp	Nuclear	NC_003076.8	5161512	5161583	Asp	GTC	0	0	69.8		NC_003076.8	5161512	5161583	+	ID=gene-AT5G15815;Dbxref=Araport:AT5G15815,TAIR:AT5G15815,GeneID:3770675;Name=AT5G15815;gbkey=Gene;gene_biotype=tRNA;gene_synonym=67994.TRNA-ASP-1;locus_tag=AT5G15815
Arabidopsis_thaliana_NC_003076.8.trna20-Ser	Nuclear	NC_003076.8	5358916	5358997	Ser	AGA	0	0	77		NC_003076.8	5358916	5358997	+	ID=gene-AT5G16375;Dbxref=Araport:AT5G16375,TAIR:AT5G16375,GeneID:3770623;Name=AT5G16375;gbkey=Gene;gene_biotype=tRNA;gene_synonym=67633.TRNA-SER-1;locus_tag=AT5G16375
Arabidopsis_thaliana_NC_003076.8.trna103-Trp	Nuclear	NC_003076.8	5962769	5962698	Trp	CCA	0	0	75.8		NC_003076.8	5962698	5962769	-	ID=gene-AT5G18005;Dbxref=Araport:AT5G18005,TAIR:AT5G18005,GeneID:3770664;Name=AT5G18005;gbkey=Gene;gene_biotype=tRNA;gene_synonym=67643.TRNA-TRP-1;locus_tag=AT5G18005
Arabidopsis_thaliana_NC_003076.8.trna102-Trp	Nuclear	NC_003076.8	5966042	5965971	Trp	CCA	0	0	75.8		NC_003076.8	5965971	5966042	-	ID=gene-AT5G18015;Dbxref=Araport:AT5G18015,TAIR:AT5G18015,GeneID:3770665;Name=AT5G18015;gbkey=Gene;gene_biotype=tRNA;gene_synonym=67643.TRNA-TRP-2;locus_tag=AT5G18015
Arabidopsis_thaliana_NC_003076.8.trna21-Trp	Nuclear	NC_003076.8	5984377	5984448	Trp	CCA	0	0	66.2		NC_003076.8	5984377	5984448	+	ID=gene-AT5G18085;Dbxref=Araport:AT5G18085,TAIR:AT5G18085,GeneID:3770613;Name=AT5G18085;gbkey=Gene;gene_biotype=tRNA;gene_synonym=67643.TRNA-TRP-3,67644.TRNA-TRP-1;locus_tag=AT5G18085
Arabidopsis_thaliana_NC_003076.8.trna22-Pro	Nuclear	NC_003076.8	6258145	6258216	Pro	TGG	0	0	69.2		NC_003076.8	6258145	6258216	+	ID=gene-AT5G18755;Dbxref=Araport:AT5G18755,TAIR:AT5G18755,GeneID:3770605;Name=AT5G18755;gbkey=Gene;gene_biotype=tRNA;gene_synonym=67647.TRNA-PRO-1,67648.TRNA-PRO-1;locus_tag=AT5G18755
Arabidopsis_thaliana_NC_003076.8.trna23-Gly	Nuclear	NC_003076.8	6401239	6401309	Gly	GCC	0	0	66.5		NC_003076.8	6401239	6401309	+	ID=gene-AT5G19095;Dbxref=Araport:AT5G19095,TAIR:AT5G19095,GeneID:3770689;Name=AT5G19095;gbkey=Gene;gene_biotype=tRNA;gene_synonym=67649.TRNA-GLY-1;locus_tag=AT5G19095
Arabidopsis_thaliana_NC_003076.8.trna101-Cys	Nuclear	NC_003076.8	7073601	7073530	Cys	GCA	0	0	78.6		NC_003076.8	7073530	7073601	-	ID=gene-AT5G20852;Dbxref=Araport:AT5G20852,TAIR:AT5G20852,GeneID:3770651;Name=AT5G20852;gbkey=Gene;gene_biotype=tRNA;gene_synonym=68077.TRNA-CYS-1;locus_tag=AT5G20852
Arabidopsis_thaliana_NC_003076.8.trna100-Cys	Nuclear	NC_003076.8	7074014	7073943	Cys	GCA	0	0	74.5		NC_003076.8	7073943	7074014	-	ID=gene-AT5G20854;Dbxref=Araport:AT5G20854,TAIR:AT5G20854,GeneID:3770652;Name=ATC2;Note=a nuclear-encoded%2C cytoplasmic tRNA gene for cysteine;gbkey=Gene;gene=ATC2;gene_biotype=tRNA;gene_synonym=68077.TRNA-CYS-2;locus_tag=AT5G20854
Arabidopsis_thaliana_NC_003076.8.trna99-Cys	Nuclear	NC_003076.8	7074427	7074356	Cys	GCA	0	0	62.9		NC_003076.8	7074356	7074427	-	ID=gene-AT5G20856;Dbxref=Araport:AT5G20856,TAIR:AT5G20856,GeneID:3770653;Name=AT5G20856;gbkey=Gene;gene_biotype=tRNA;gene_synonym=68077.TRNA-CYS-3;locus_tag=AT5G20856
Arabidopsis_thaliana_NC_003076.8.trna98-Cys	Nuclear	NC_003076.8	7074843	7074772	Cys	GCA	0	0	67.7		NC_003076.8	7074772	7074843	-	ID=gene-AT5G20858;Dbxref=Araport:AT5G20858,TAIR:AT5G20858,GeneID:3770654;Name=AT5G20858;gbkey=Gene;gene_biotype=tRNA;gene_synonym=68077.TRNA-CYS-4;locus_tag=AT5G20858
Arabidopsis_thaliana_NC_003076.8.trna97-Asp	Nuclear	NC_003076.8	7222128	7222057	Asp	GTC	0	0	69.8		NC_003076.8	7222057	7222128	-	ID=gene-AT5G21378;Dbxref=Araport:AT5G21378,TAIR:AT5G21378,GeneID:3770618;Name=AT5G21378;gbkey=Gene;gene_biotype=tRNA;gene_synonym=68398.TRNA-ASP-1;locus_tag=AT5G21378
Arabidopsis_thaliana_NC_003076.8.trna24-Gln	Nuclear	NC_003076.8	7387888	7387959	Gln	CTG	0	0	74.7		NC_003076.8	7387888	7387959	+	ID=gene-AT5G22315;Dbxref=Araport:AT5G22315,TAIR:AT5G22315,GeneID:3770648;Name=AT5G22315;gbkey=Gene;gene_biotype=tRNA;gene_synonym=67651.TRNA-GLN-1;locus_tag=AT5G22315
Arabidopsis_thaliana_NC_003076.8.trna25-Gln	Nuclear	NC_003076.8	7981398	7981469	Gln	TTG	0	0	71.9		NC_003076.8	7981398	7981469	+	ID=gene-AT5G23665;Dbxref=Araport:AT5G23665,TAIR:AT5G23665,GeneID:3770715;Name=AT5G23665;gbkey=Gene;gene_biotype=tRNA;gene_synonym=67662.TRNA-GLN-1;locus_tag=AT5G23665
Arabidopsis_thaliana_NC_003076.8.trna26-Leu	Nuclear	NC_003076.8	8906416	8906499	Leu	CAA	0	0	79.8		NC_003076.8	8906416	8906499	+	ID=gene-AT5G25585;Dbxref=Araport:AT5G25585,TAIR:AT5G25585,GeneID:3770723;Name=AT5G25585;gbkey=Gene;gene_biotype=tRNA;gene_synonym=67949.TRNA-LEU-1;locus_tag=AT5G25585
Arabidopsis_thaliana_NC_003076.8.trna96-Phe	Nuclear	NC_003076.8	8946896	8946824	Phe	GAA	0	0	78.3		NC_003076.8	8946824	8946896	-	ID=gene-AT5G25625;Dbxref=Araport:AT5G25625,TAIR:AT5G25625,GeneID:3770725;Name=AT5G25625;gbkey=Gene;gene_biotype=tRNA;gene_synonym=67949.TRNA-PHE-1;locus_tag=AT5G25625
Arabidopsis_thaliana_NC_003076.8.trna95-Glu	Nuclear	NC_003076.8	9815473	9815402	Glu	TTC	0	0	69.9		NC_003076.8	9815402	9815473	-	ID=gene-AT5G27715;Dbxref=Araport:AT5G27715,TAIR:AT5G27715,GeneID:3770750;Name=AT5G27715;gbkey=Gene;gene_biotype=tRNA;gene_synonym=67960.TRNA-GLU-1;locus_tag=AT5G27715
Arabidopsis_thaliana_NC_003076.8.trna27-Asp	Nuclear	NC_003076.8	11785055	11785126	Asp	GTC	0	0	62.3		NC_003076.8	11785055	11785126	+	ID=gene-AT5G32017;Dbxref=Araport:AT5G32017,TAIR:AT5G32017,GeneID:3770994;Name=AT5G32017;gbkey=Gene;gene_biotype=tRNA;gene_synonym=68363.TRNA-ASP-1;locus_tag=AT5G32017
Arabidopsis_thaliana_NC_003076.8.trna94-Arg	Nuclear	NC_003076.8	13806054	13805982	Arg	CCT	0	0	55.8		NC_003076.8	13805982	13806054	-	ID=gene-AT5G35605;Dbxref=Araport:AT5G35605,TAIR:AT5G35605,GeneID:3771287;Name=AT5G35605;gbkey=Gene;gene_biotype=tRNA;gene_synonym=67711.TRNA-ARG-1;locus_tag=AT5G35605
Arabidopsis_thaliana_NC_003076.8.trna93-Asn	Nuclear	NC_003076.8	15032581	15032508	Asn	GTT	0	0	83.3		NC_003076.8	15032508	15032581	-	ID=gene-AT5G37795;Dbxref=Araport:AT5G37795,TAIR:AT5G37795,GeneID:3771349;Name=AT5G37795;gbkey=Gene;gene_biotype=tRNA;gene_synonym=67732.TRNA-ASN-1;locus_tag=AT5G37795
Arabidopsis_thaliana_NC_003076.8.trna28-Val	Nuclear	NC_003076.8	15225318	15225391	Val	CAC	0	0	81.5		NC_003076.8	15225318	15225391	+	ID=gene-AT5G38155;Dbxref=Araport:AT5G38155,TAIR:AT5G38155,GeneID:3771353;Name=AT5G38155;gbkey=Gene;gene_biotype=tRNA;gene_synonym=67736.TRNA-VAL-1;locus_tag=AT5G38155
Arabidopsis_thaliana_NC_003076.8.trna29-Ile	Nuclear	NC_003076.8	15575857	15575930	Ile	AAT	0	0	85.5		NC_003076.8	15575857	15575930	+	ID=gene-AT5G38905;Dbxref=Araport:AT5G38905,TAIR:AT5G38905,GeneID:3771366;Name=AT5G38905;gbkey=Gene;gene_biotype=tRNA;gene_synonym=67741.TRNA-ILE-1;locus_tag=AT5G38905
Arabidopsis_thaliana_NC_003076.8.trna92-Pro	Nuclear	NC_003076.8	15827097	15827026	Pro	AGG	0	0	67.4		NC_003076.8	15827026	15827097	-	ID=gene-AT5G39535;Dbxref=Araport:AT5G39535,TAIR:AT5G39535,GeneID:3771375;Name=AT5G39535;gbkey=Gene;gene_biotype=tRNA;gene_synonym=67744.TRNA-PRO-1;locus_tag=AT5G39535
Arabidopsis_thaliana_NC_003076.8.trna30-Ala	Nuclear	NC_003076.8	15976287	15976359	Ala	AGC	0	0	63.4		NC_003076.8	15976287	15976359	+	ID=gene-AT5G39895;Dbxref=Araport:AT5G39895,TAIR:AT5G39895,GeneID:3771380;Name=AT5G39895;gbkey=Gene;gene_biotype=tRNA;gene_synonym=67748.TRNA-ALA-1;locus_tag=AT5G39895
Arabidopsis_thaliana_NC_003076.8.trna91-Asp	Nuclear	NC_003076.8	16239709	16239638	Asp	GTC	0	0	69.8		NC_003076.8	16239638	16239709	-	ID=gene-AT5G40545;Dbxref=Araport:AT5G40545,TAIR:AT5G40545,GeneID:3771386;Name=AT5G40545;gbkey=Gene;gene_biotype=tRNA;gene_synonym=67753.TRNA-ASP-1;locus_tag=AT5G40545
Arabidopsis_thaliana_NC_003076.8.trna31-Leu	Nuclear	NC_003076.8	16410585	16410665	Leu	AAG	0	0	71.4		NC_003076.8	16410585	16410665	+	ID=gene-AT5G40945;Dbxref=Araport:AT5G40945,TAIR:AT5G40945,GeneID:3771389;Name=AT5G40945;gbkey=Gene;gene_biotype=tRNA;gene_synonym=67756.TRNA-LEU-1,67757.TRNA-LEU-1;locus_tag=AT5G40945
Arabidopsis_thaliana_NC_003076.8.trna90-Cys	Nuclear	NC_003076.8	16507604	16507533	Cys	GCA	0	0	75.8		NC_003076.8	16507533	16507604	-	ID=gene-AT5G41265;Dbxref=Araport:AT5G41265,TAIR:AT5G41265,GeneID:3771390;Name=AT5G41265;gbkey=Gene;gene_biotype=tRNA;gene_synonym=67758.TRNA-CYS-1;locus_tag=AT5G41265
Arabidopsis_thaliana_NC_003076.8.trna32-Leu	Nuclear	NC_003076.8	16638166	16638249	Leu	CAA	0	0	82		NC_003076.8	16638166	16638249	+	ID=gene-AT5G41605;Dbxref=Araport:AT5G41605,TAIR:AT5G41605,GeneID:3771392;Name=AT5G41605;gbkey=Gene;gene_biotype=tRNA;gene_synonym=67761.TRNA-LEU-1;locus_tag=AT5G41605
Arabidopsis_thaliana_NC_003076.8.trna89-iMet	Nuclear	NC_003076.8	16667507	16667436	iMet	CAT	0	0	59		NC_003076.8	16667436	16667507	-	ID=gene-AT5G41675;Dbxref=Araport:AT5G41675,TAIR:AT5G41675,GeneID:3771394;Name=AT5G41675;gbkey=Gene;gene_biotype=tRNA;gene_synonym=67761.TRNA-MET-1;locus_tag=AT5G41675
Arabidopsis_thaliana_NC_003076.8.trna88-Ala	Nuclear	NC_003076.8	17459247	17459175	Ala	AGC	0	0	63.4		NC_003076.8	17459175	17459247	-	ID=gene-AT5G43455;Dbxref=Araport:AT5G43455,TAIR:AT5G43455,GeneID:3771416;Name=AT5G43455;gbkey=Gene;gene_biotype=tRNA;gene_synonym=67775.TRNA-ALA-1;locus_tag=AT5G43455
Arabidopsis_thaliana_NC_003076.8.trna87-Gly	Nuclear	NC_003076.8	17495611	17495541	Gly	GCC	0	0	67.5		NC_003076.8	17495541	17495611	-	ID=gene-AT5G43535;Dbxref=Araport:AT5G43535,TAIR:AT5G43535,GeneID:3771421;Name=AT5G43535;gbkey=Gene;gene_biotype=tRNA;gene_synonym=67776.TRNA-GLY-1;locus_tag=AT5G43535
Arabidopsis_thaliana_NC_003076.8.trna86-Lys	Nuclear	NC_003076.8	17839656	17839585	Lys	TTT	0	0	92.3		NC_003076.8	17839585	17839656	-	ID=gene-AT5G44283;Dbxref=Araport:AT5G44283,TAIR:AT5G44283,GeneID:3771425;Name=AT5G44283;gbkey=Gene;gene_biotype=tRNA;gene_synonym=67782.TRNA-LYS-1;locus_tag=AT5G44283
Arabidopsis_thaliana_NC_003076.8.trna85-Val	Nuclear	NC_003076.8	17877752	17877680	Val	TAC	0	0	74.4		NC_003076.8	17877680	17877752	-	ID=gene-AT5G44375;Dbxref=Araport:AT5G44375,TAIR:AT5G44375,GeneID:3771427;Name=AT5G44375;gbkey=Gene;gene_biotype=tRNA;gene_synonym=67782.TRNA-VAL-1;locus_tag=AT5G44375
Arabidopsis_thaliana_NC_003076.8.trna33-Thr	Nuclear	NC_003076.8	18040788	18040861	Thr	AGT	0	0	73.6		NC_003076.8	18040788	18040861	+	ID=gene-AT5G44705;Dbxref=Araport:AT5G44705,TAIR:AT5G44705,GeneID:3771431;Name=AT5G44705;gbkey=Gene;gene_biotype=tRNA;gene_synonym=67785.TRNA-THR-1;locus_tag=AT5G44705
Arabidopsis_thaliana_NC_003076.8.trna84-Glu	Nuclear	NC_003076.8	18543051	18542980	Glu	TTC	0	0	69.9		NC_003076.8	18542980	18543051	-	ID=gene-AT5G45715;Dbxref=Araport:AT5G45715,TAIR:AT5G45715,GeneID:3771441;Name=AT5G45715;gbkey=Gene;gene_biotype=tRNA;gene_synonym=67792.TRNA-GLU-1;locus_tag=AT5G45715
Arabidopsis_thaliana_NC_003076.8.trna34-Gly	Nuclear	NC_003076.8	18558845	18558916	Gly	TCC	0	0	74.1		NC_003076.8	18558845	18558916	+	ID=gene-AT5G45745;Dbxref=Araport:AT5G45745,TAIR:AT5G45745,GeneID:3771442;Name=AT5G45745;gbkey=Gene;gene_biotype=tRNA;gene_synonym=67792.TRNA-GLY-1;locus_tag=AT5G45745
Arabidopsis_thaliana_NC_003076.8.trna83-Pro	Nuclear	NC_003076.8	18698733	18698662	Pro	TGG	0	0	69.2		NC_003076.8	18698662	18698733	-	ID=gene-AT5G46105;Dbxref=Araport:AT5G46105,TAIR:AT5G46105,GeneID:3771445;Name=AT5G46105;gbkey=Gene;gene_biotype=tRNA;gene_synonym=67794.TRNA-PRO-1;locus_tag=AT5G46105
Arabidopsis_thaliana_NC_003076.8.trna35-Leu	Nuclear	NC_003076.8	18790308	18790387	Leu	TAG	0	0	69.5		NC_003076.8	18790308	18790387	+	ID=gene-AT5G46325;Dbxref=Araport:AT5G46325,TAIR:AT5G46325,GeneID:3771448;Name=AT5G46325;gbkey=Gene;gene_biotype=tRNA;gene_synonym=67796.TRNA-LEU-1;locus_tag=AT5G46325
Arabidopsis_thaliana_NC_003076.8.trna36-Cys	Nuclear	NC_003076.8	18907523	18907594	Cys	GCA	0	0	81.7		NC_003076.8	18907523	18907594	+	ID=gene-AT5G46595;Dbxref=Araport:AT5G46595,TAIR:AT5G46595,GeneID:3771449;Name=AT5G46595;gbkey=Gene;gene_biotype=tRNA;gene_synonym=67798.TRNA-CYS-1;locus_tag=AT5G46595
Arabidopsis_thaliana_NC_003076.8.trna37-Lys	Nuclear	NC_003076.8	19641603	19641674	Lys	TTT	0	0	82.9		NC_003076.8	19641603	19641674	+	ID=gene-AT5G48465;Dbxref=Araport:AT5G48465,TAIR:AT5G48465,GeneID:3771462;Name=AT5G48465;gbkey=Gene;gene_biotype=tRNA;gene_synonym=67811.TRNA-LYS-1;locus_tag=AT5G48465
Arabidopsis_thaliana_NC_003076.8.trna82-Lys	Nuclear	NC_003076.8	19744246	19744175	Lys	TTT	0	0	92.3		NC_003076.8	19744175	19744246	-	ID=gene-AT5G48675;Dbxref=Araport:AT5G48675,TAIR:AT5G48675,GeneID:3771467;Name=AT5G48675;gbkey=Gene;gene_biotype=tRNA;gene_synonym=67812.TRNA-LYS-1;locus_tag=AT5G48675
Arabidopsis_thaliana_NC_003076.8.trna38-Met	Nuclear	NC_003076.8	19803135	19803220	Met	CAT	19803173	19803184	64.2		NC_003076.8	19803135	19803220	+	ID=gene-AT5G48835;Dbxref=Araport:AT5G48835,TAIR:AT5G48835,GeneID:3771468;Name=AT5G48835;gbkey=Gene;gene_biotype=tRNA;gene_synonym=67813.TRNA-MET-1;locus_tag=AT5G48835
Arabidopsis_thaliana_NC_003076.8.trna39-His	Nuclear	NC_003076.8	20046823	20046894	His	GTG	0	0	63		NC_003076.8	20046823	20046894	+	ID=gene-AT5G49435;Dbxref=Araport:AT5G49435,TAIR:AT5G49435,GeneID:3771474;Name=AT5G49435;gbkey=Gene;gene_biotype=tRNA;gene_synonym=67817.TRNA-HIS-1;locus_tag=AT5G49435
Arabidopsis_thaliana_NC_003076.8.trna40-Gln	Nuclear	NC_003076.8	20675222	20675293	Gln	TTG	0	0	73.5		NC_003076.8	20675222	20675293	+	ID=gene-AT5G50805;Dbxref=Araport:AT5G50805,TAIR:AT5G50805,GeneID:3771482;Name=AT5G50805;gbkey=Gene;gene_biotype=tRNA;gene_synonym=67828.TRNA-GLN-1;locus_tag=AT5G50805
Arabidopsis_thaliana_NC_003076.8.trna81-Tyr	Nuclear	NC_003076.8	20741714	20741626	Tyr	GTA	20741677	20741662	74.1		NC_003076.8	20741626	20741714	-	ID=gene-AT5G50995;Dbxref=Araport:AT5G50995,TAIR:AT5G50995,GeneID:3771484;Name=AT5G50995;gbkey=Gene;gene_biotype=tRNA;gene_synonym=67830.TRNA-TYR-1;locus_tag=AT5G50995
Arabidopsis_thaliana_NC_003076.8.trna41-Ser	Nuclear	NC_003076.8	20756330	20756411	Ser	AGA	0	0	77		NC_003076.8	20756330	20756411	+	ID=gene-AT5G51055;Dbxref=Araport:AT5G51055,TAIR:AT5G51055,GeneID:3771485;Name=AT5G51055;gbkey=Gene;gene_biotype=tRNA;gene_synonym=67830.TRNA-SER-1;locus_tag=AT5G51055
Arabidopsis_thaliana_NC_003076.8.trna80-Ser	Nuclear	NC_003076.8	21257915	21257834	Ser	TGA	0	0	80.7		NC_003076.8	21257834	21257915	-	ID=gene-AT5G52355;Dbxref=Araport:AT5G52355,TAIR:AT5G52355,GeneID:3771491;Name=AT5G52355;gbkey=Gene;gene_biotype=tRNA;gene_synonym=67839.TRNA-SER-1;locus_tag=AT5G52355
Arabidopsis_thaliana_NC_003076.8.trna79-Leu	Nuclear	NC_003076.8	21300963	21300880	Leu	CAA	0	0	79.8		NC_003076.8	21300880	21300963	-	ID=gene-AT5G52495;Dbxref=Araport:AT5G52495,TAIR:AT5G52495,GeneID:3771494;Name=AT5G52495;gbkey=Gene;gene_biotype=tRNA;gene_synonym=67839.TRNA-LEU-1;locus_tag=AT5G52495
Arabidopsis_thaliana_NC_003076.8.trna42-Lys	Nuclear	NC_003076.8	21401144	21401215	Lys	TTT	0	0	92.3		NC_003076.8	21401144	21401215	+	ID=gene-AT5G52815;Dbxref=Araport:AT5G52815,TAIR:AT5G52815,GeneID:3771496;Name=AT5G52815;gbkey=Gene;gene_biotype=tRNA;gene_synonym=67841.TRNA-LYS-1,67842.TRNA-LYS-1;locus_tag=AT5G52815
Arabidopsis_thaliana_NC_003076.8.trna78-Gly	Nuclear	NC_003076.8	21723184	21723114	Gly	CCC	0	0	65.4		NC_003076.8	21723114	21723184	-	ID=gene-AT5G53487;Dbxref=Araport:AT5G53487,TAIR:AT5G53487,GeneID:3771498;Name=AT5G53487;gbkey=Gene;gene_biotype=tRNA;gene_synonym=67846.TRNA-GLY-1,67847.TRNA-GLY-1;locus_tag=AT5G53487
Arabidopsis_thaliana_NC_003076.8.trna43-Phe	Nuclear	NC_003076.8	22074406	22074478	Phe	GAA	0	0	78.3		NC_003076.8	22074406	22074478	+	ID=gene-AT5G54365;Dbxref=Araport:AT5G54365,TAIR:AT5G54365,GeneID:3771508;Name=AT5G54365;gbkey=Gene;gene_biotype=tRNA;gene_synonym=67853.TRNA-PHE-1;locus_tag=AT5G54365
Arabidopsis_thaliana_NC_003076.8.trna44-Phe	Nuclear	NC_003076.8	22076862	22076934	Phe	GAA	0	0	78.3		NC_003076.8	22076862	22076934	+	ID=gene-AT5G54375;Dbxref=Araport:AT5G54375,TAIR:AT5G54375,GeneID:3771509;Name=AT5G54375;gbkey=Gene;gene_biotype=tRNA;gene_synonym=67853.TRNA-PHE-2,67854.TRNA-PHE-1;locus_tag=AT5G54375
Arabidopsis_thaliana_NC_003076.8.trna77-iMet	Nuclear	NC_003076.8	22287697	22287626	iMet	CAT	0	0	58.3		NC_003076.8	22287626	22287697	-	ID=gene-AT5G54865;Dbxref=Araport:AT5G54865,TAIR:AT5G54865,GeneID:3771510;Name=AT5G54865;gbkey=Gene;gene_biotype=tRNA;gene_synonym=67858.TRNA-MET-1;locus_tag=AT5G54865
Arabidopsis_thaliana_NC_003076.8.trna76-Phe	Nuclear	NC_003076.8	22338744	22338672	Phe	GAA	0	0	78.3		NC_003076.8	22338672	22338744	-	ID=gene-AT5G55045;Dbxref=Araport:AT5G55045,TAIR:AT5G55045,GeneID:3771511;Name=AT5G55045;gbkey=Gene;gene_biotype=tRNA;gene_synonym=67859.TRNA-PHE-1;locus_tag=AT5G55045
Arabidopsis_thaliana_NC_003076.8.trna75-Phe	Nuclear	NC_003076.8	22340573	22340501	Phe	GAA	0	0	78.3		NC_003076.8	22340501	22340573	-	ID=gene-AT5G55055;Dbxref=Araport:AT5G55055,TAIR:AT5G55055,GeneID:3771512;Name=AT5G55055;gbkey=Gene;gene_biotype=tRNA;gene_synonym=67859.TRNA-PHE-2;locus_tag=AT5G55055
Arabidopsis_thaliana_NC_003076.8.trna74-Ala	Nuclear	NC_003076.8	22484842	22484770	Ala	AGC	0	0	63.4		NC_003076.8	22484770	22484842	-	ID=gene-AT5G55505;Dbxref=Araport:AT5G55505,TAIR:AT5G55505,GeneID:3771514;Name=AT5G55505;gbkey=Gene;gene_biotype=tRNA;gene_synonym=67861.TRNA-ALA-1;locus_tag=AT5G55505
Arabidopsis_thaliana_NC_003076.8.trna45-Ile	Nuclear	NC_003076.8	22828131	22828204	Ile	AAT	0	0	85.5		NC_003076.8	22828131	22828204	+	ID=gene-AT5G56365;Dbxref=Araport:AT5G56365,TAIR:AT5G56365,GeneID:3771517;Name=AT5G56365;gbkey=Gene;gene_biotype=tRNA;gene_synonym=67869.TRNA-ILE-1;locus_tag=AT5G56365
Arabidopsis_thaliana_NC_003076.8.trna46-Pro	Nuclear	NC_003076.8	22955841	22955912	Pro	TGG	0	0	69.2		NC_003076.8	22955841	22955912	+	ID=gene-AT5G56745;Dbxref=Araport:AT5G56745,TAIR:AT5G56745,GeneID:3771522;Name=AT5G56745;gbkey=Gene;gene_biotype=tRNA;gene_synonym=67871.TRNA-PRO-1;locus_tag=AT5G56745
Arabidopsis_thaliana_NC_003076.8.trna73-Val	Nuclear	NC_003076.8	23054844	23054771	Val	CAC	0	0	81.5		NC_003076.8	23054771	23054844	-	ID=gene-AT5G56975;Dbxref=Araport:AT5G56975,TAIR:AT5G56975,GeneID:3771526;Name=AT5G56975;gbkey=Gene;gene_biotype=tRNA;gene_synonym=67873.TRNA-VAL-1;locus_tag=AT5G56975
Arabidopsis_thaliana_NC_003076.8.trna47-iMet	Nuclear	NC_003076.8	23445994	23446065	iMet	CAT	0	0	58.3		NC_003076.8	23445994	23446065	+	ID=gene-AT5G57885;Dbxref=Araport:AT5G57885,TAIR:AT5G57885,GeneID:3771529;Name=AT5G57885;gbkey=Gene;gene_biotype=tRNA;gene_synonym=67879.TRNA-MET-1;locus_tag=AT5G57885
Arabidopsis_thaliana_NC_003076.8.trna48-Ser	Nuclear	NC_003076.8	23644711	23644792	Ser	CGA	0	0	77.5		NC_003076.8	23644711	23644792	+	ID=gene-AT5G58495;Dbxref=Araport:AT5G58495,TAIR:AT5G58495,GeneID:3771530;Name=AT5G58495;gbkey=Gene;gene_biotype=tRNA;gene_synonym=67883.TRNA-SER-1;locus_tag=AT5G58495
Arabidopsis_thaliana_NC_003076.8.trna49-Asp	Nuclear	NC_003076.8	23844206	23844277	Asp	GTC	0	0	69.8		NC_003076.8	23844206	23844277	+	ID=gene-AT5G59055;Dbxref=Araport:AT5G59055,TAIR:AT5G59055,GeneID:3771533;Name=AT5G59055;gbkey=Gene;gene_biotype=tRNA;gene_synonym=67886.TRNA-ASP-1;locus_tag=AT5G59055
Arabidopsis_thaliana_NC_003076.8.trna50-Gly	Nuclear	NC_003076.8	23953942	23954013	Gly	TCC	0	0	74.1		NC_003076.8	23953942	23954013	+	ID=gene-AT5G59385;Dbxref=Araport:AT5G59385,TAIR:AT5G59385,GeneID:3771534;Name=AT5G59385;gbkey=Gene;gene_biotype=tRNA;gene_synonym=67888.TRNA-GLY-1;locus_tag=AT5G59385
Arabidopsis_thaliana_NC_003076.8.trna51-Gly	Nuclear	NC_003076.8	23957430	23957501	Gly	TCC	0	0	74.1		NC_003076.8	23957430	23957501	+	ID=gene-AT5G59395;Dbxref=Araport:AT5G59395,TAIR:AT5G59395,GeneID:3771535;Name=AT5G59395;gbkey=Gene;gene_biotype=tRNA;gene_synonym=67888.TRNA-GLY-2;locus_tag=AT5G59395
Arabidopsis_thaliana_NC_003076.8.trna72-Val	Nuclear	NC_003076.8	24140019	24139946	Val	AAC	0	0	72.5		NC_003076.8	24139946	24140019	-	ID=gene-AT5G59945;Dbxref=Araport:AT5G59945,TAIR:AT5G59945,GeneID:3771539;Name=AT5G59945;gbkey=Gene;gene_biotype=tRNA;gene_synonym=67890.TRNA-VAL-1;locus_tag=AT5G59945
Arabidopsis_thaliana_NC_003076.8.trna52-Leu	Nuclear	NC_003076.8	24262580	24262660	Leu	AAG	0	0	71.4		NC_003076.8	24262580	24262660	+	ID=gene-AT5G60285;Dbxref=Araport:AT5G60285,TAIR:AT5G60285,GeneID:3771540;Name=AT5G60285;gbkey=Gene;gene_biotype=tRNA;gene_synonym=67892.TRNA-LEU-1;locus_tag=AT5G60285
Arabidopsis_thaliana_NC_003076.8.trna53-Ala	Nuclear	NC_003076.8	24530176	24530248	Ala	CGC	0	0	68.3		NC_003076.8	24530176	24530248	+	ID=gene-AT5G60963;Dbxref=Araport:AT5G60963,TAIR:AT5G60963,GeneID:3771544;Name=AT5G60963;gbkey=Gene;gene_biotype=tRNA;gene_synonym=67897.TRNA-ALA-1;locus_tag=AT5G60963
Arabidopsis_thaliana_NC_003076.8.trna54-Thr	Nuclear	NC_003076.8	24531667	24531738	Thr	CGT	0	0	82.3		NC_003076.8	24531667	24531738	+	ID=gene-AT5G60966;Dbxref=Araport:AT5G60966,TAIR:AT5G60966,GeneID:3771545;Name=AT5G60966;gbkey=Gene;gene_biotype=tRNA;gene_synonym=67897.TRNA-THR-1;locus_tag=AT5G60966
Arabidopsis_thaliana_NC_003076.8.trna55-Lys	Nuclear	NC_003076.8	24667282	24667353	Lys	TTT	0	0	92.3		NC_003076.8	24667282	24667353	+	ID=gene-AT5G61345;Dbxref=Araport:AT5G61345,TAIR:AT5G61345,GeneID:3771546;Name=AT5G61345;gbkey=Gene;gene_biotype=tRNA;gene_synonym=67899.TRNA-LYS-1;locus_tag=AT5G61345
Arabidopsis_thaliana_NC_003076.8.trna56-Ala	Nuclear	NC_003076.8	24709666	24709738	Ala	AGC	0	0	63.4		NC_003076.8	24709666	24709738	+	ID=gene-AT5G61445;Dbxref=Araport:AT5G61445,TAIR:AT5G61445,GeneID:3771547;Name=AT5G61445;gbkey=Gene;gene_biotype=tRNA;gene_synonym=67899.TRNA-ALA-1;locus_tag=AT5G61445
Arabidopsis_thaliana_NC_003076.8.trna57-Tyr	Nuclear	NC_003076.8	24838980	24839064	Tyr	GTA	24839017	24839028	75.5		NC_003076.8	24838980	24839064	+	ID=gene-AT5G61835;Dbxref=Araport:AT5G61835,TAIR:AT5G61835,GeneID:3771549;Name=AT5G61835;gbkey=Gene;gene_biotype=tRNA;gene_synonym=67902.TRNA-TYR-1;locus_tag=AT5G61835
Arabidopsis_thaliana_NC_003076.8.trna58-Thr	Nuclear	NC_003076.8	25330036	25330107	Thr	TGT	0	0	83		NC_003076.8	25330036	25330107	+	ID=gene-AT5G63145;Dbxref=Araport:AT5G63145,TAIR:AT5G63145,GeneID:3771552;Name=AT5G63145;gbkey=Gene;gene_biotype=tRNA;gene_synonym=67910.TRNA-THR-1;locus_tag=AT5G63145
Arabidopsis_thaliana_NC_003076.8.trna59-Val	Nuclear	NC_003076.8	25784115	25784188	Val	AAC	0	0	72.5		NC_003076.8	25784115	25784188	+	ID=gene-AT5G64505;Dbxref=Araport:AT5G64505,TAIR:AT5G64505,GeneID:3771554;Name=AT5G64505;gbkey=Gene;gene_biotype=tRNA;gene_synonym=67918.TRNA-VAL-1;locus_tag=AT5G64505
Arabidopsis_thaliana_NC_003076.8.trna71-His	Nuclear	NC_003076.8	25875465	25875394	His	GTG	0	0	63		NC_003076.8	25875394	25875465	-	ID=gene-AT5G64735;Dbxref=Araport:AT5G64735,TAIR:AT5G64735,GeneID:3771556;Name=AT5G64735;gbkey=Gene;gene_biotype=tRNA;gene_synonym=67920.TRNA-HIS-1;locus_tag=AT5G64735
Arabidopsis_thaliana_NC_003076.8.trna60-Leu	Nuclear	NC_003076.8	25925066	25925146	Leu	AAG	0	0	71.4		NC_003076.8	25925066	25925146	+	ID=gene-AT5G64855;Dbxref=Araport:AT5G64855,TAIR:AT5G64855,GeneID:3771557;Name=AT5G64855;gbkey=Gene;gene_biotype=tRNA;gene_synonym=67921.TRNA-LEU-1;locus_tag=AT5G64855
Arabidopsis_thaliana_NC_003076.8.trna61-Arg	Nuclear	NC_003076.8	25972678	25972750	Arg	ACG	0	0	73.2		NC_003076.8	25972678	25972750	+	ID=gene-AT5G65015;Dbxref=Araport:AT5G65015,TAIR:AT5G65015,GeneID:3771558;Name=AT5G65015;gbkey=Gene;gene_biotype=tRNA;gene_synonym=67921.TRNA-ARG-1;locus_tag=AT5G65015
Arabidopsis_thaliana_NC_003076.8.trna70-Met	Nuclear	NC_003076.8	26097567	26097483	Met	CAT	26097529	26097519	64.2		NC_003076.8	26097483	26097567	-	ID=gene-AT5G65305;Dbxref=Araport:AT5G65305,TAIR:AT5G65305,GeneID:3771560;Name=AT5G65305;gbkey=Gene;gene_biotype=tRNA;gene_synonym=67923.TRNA-MET-1;locus_tag=AT5G65305
Arabidopsis_thaliana_NC_003076.8.trna69-Ser	Nuclear	NC_003076.8	26157270	26157189	Ser	GCT	0	0	76.7		NC_003076.8	26157189	26157270	-	ID=gene-AT5G65445;Dbxref=Araport:AT5G65445,TAIR:AT5G65445,GeneID:3771561;Name=AT5G65445;gbkey=Gene;gene_biotype=tRNA;gene_synonym=67924.TRNA-SER-1;locus_tag=AT5G65445
Arabidopsis_thaliana_NC_003076.8.trna62-Arg	Nuclear	NC_003076.8	26195459	26195531	Arg	CCT	0	0	74.8		NC_003076.8	26195459	26195531	+	ID=gene-AT5G65535;Dbxref=Araport:AT5G65535,TAIR:AT5G65535,GeneID:3771562;Name=AT5G65535;gbkey=Gene;gene_biotype=tRNA;gene_synonym=67926.TRNA-ARG-1;locus_tag=AT5G65535
Arabidopsis_thaliana_NC_003076.8.trna68-Asn	Nuclear	NC_003076.8	26221707	26221634	Asn	GTT	0	0	83.3		NC_003076.8	26221634	26221707	-	ID=gene-AT5G65615;Dbxref=Araport:AT5G65615,TAIR:AT5G65615,GeneID:3771563;Name=AT5G65615;gbkey=Gene;gene_biotype=tRNA;gene_synonym=67926.TRNA-ASN-1;locus_tag=AT5G65615
Arabidopsis_thaliana_NC_003076.8.trna67-Asn	Nuclear	NC_003076.8	26556096	26556023	Asn	GTT	0	0	81.4		NC_003076.8	26556023	26556096	-	ID=gene-AT5G66535;Dbxref=Araport:AT5G66535,TAIR:AT5G66535,GeneID:3771566;Name=AT5G66535;gbkey=Gene;gene_biotype=tRNA;gene_synonym=67932.TRNA-ASN-1;locus_tag=AT5G66535
Arabidopsis_thaliana_NC_003076.8.trna63-Ile	Nuclear	NC_003076.8	26568397	26568470	Ile	AAT	0	0	85.5		NC_003076.8	26568397	26568470	+	ID=gene-AT5G66568;Dbxref=Araport:AT5G66568,TAIR:AT5G66568,GeneID:3771570;Name=AT5G66568;gbkey=Gene;gene_biotype=tRNA;gene_synonym=67932.TRNA-ILE-1;locus_tag=AT5G66568
Arabidopsis_thaliana_NC_003076.8.trna66-Glu	Nuclear	NC_003076.8	26653341	26653270	Glu	TTC	0	0	69.9		NC_003076.8	26653270	26653341	-	ID=gene-AT5G66755;Dbxref=Araport:AT5G66755,TAIR:AT5G66755,GeneID:3771572;Name=AT5G66755;gbkey=Gene;gene_biotype=tRNA;gene_synonym=67933.TRNA-GLU-1;locus_tag=AT5G66755
Arabidopsis_thaliana_NC_003076.8.trna65-Gly	Nuclear	NC_003076.8	26682778	26682708	Gly	GCC	0	0	66.5		NC_003076.8	26682708	26682778	-	ID=gene-AT5G66817;Dbxref=Araport:AT5G66817,TAIR:AT5G66817,GeneID:3771573;Name=AT5G66817;gbkey=Gene;gene_biotype=tRNA;gene_synonym=67934.TRNA-GLY-1;locus_tag=AT5G66817
Arabidopsis_thaliana_NC_003076.8.trna64-iMet	Nuclear	NC_003076.8	26921672	26921743	iMet	CAT	0	0	58.3		NC_003076.8	26921672	26921743	+	ID=gene-AT5G67455;Dbxref=Araport:AT5G67455,TAIR:AT5G67455,GeneID:3771575;Name=AT5G67455;gbkey=Gene;gene_biotype=tRNA;gene_synonym=67938.TRNA-MET-1;locus_tag=AT5G67455

## Sheet: NCBI Unique tRNA genes
NCBI Accession number	Start within Genome Sequence	End within Genome Sequence	Strand	Annotation
NC_003070.9	12097279	12097347	-	ID=gene-AT1G33370;Dbxref=Araport:AT1G33370,TAIR:AT1G33370,GeneID:3766893;Name=AT1G33370;gbkey=Gene;gene_biotype=tRNA;gene_synonym=60723.TRNA-GLY-1,60730.TRNA-GLY-1,AT1G33375;locus_tag=AT1G33370

## Sheet: PtRNAdb Unique tRNA genes
PtRNAdb tRNA ID	Genome	NCBI Accession number	Start within Genome Sequence	End within Genome Sequence	tRNA Type	Anti Codon	Intron Begin	Intron End	Score
Arabidopsis_thaliana_NC_003074.8.trna25-Tyr	Nuclear	NC_003074.8	7104309	7104392	Tyr	GTA	0	0	55.6
Arabidopsis_thaliana_NC_003070.9.trna66-Leu	Nuclear	NC_003070.9	17157360	17157431	Leu	AAG	0	0	53.2
Arabidopsis_thaliana_NC_003071.7.trna7-Undet	Nuclear	NC_003071.7	3290966	3291037	Undet	NNN	0	0	43.5
Arabidopsis_thaliana_NC_003071.7.trna96-Undet	Nuclear	NC_003071.7	3239728	3239657	Undet	NNN	0	0	43.5
Arabidopsis_thaliana_NC_003071.7.trna22-Leu	Nuclear	NC_003071.7	9284034	9284105	Leu	GAG	0	0	41.1
Arabidopsis_thaliana_NC_003074.8.trna24-Glu	Nuclear	NC_003074.8	7104177	7104249	Glu	TTC	0	0	38.2
Arabidopsis_thaliana_NC_003075.7.trna7-Cys	Nuclear	NC_003075.7	6696021	6696092	Cys	GCA	0	0	37.1
Arabidopsis_thaliana_NC_003070.9.trna237-Lys	Nuclear	NC_003070.9	2464962	2464892	Lys	TTT	0	0	34.1
Arabidopsis_thaliana_NC_003071.7.trna83-Arg	Nuclear	NC_003071.7	7995512	7995432	Arg	TCT	7995473	7995468	32.9
Arabidopsis_thaliana_NC_003070.9.trna18-Lys	Nuclear	NC_003070.9	3142628	3142700	Lys	TTT	0	0	32.5
Arabidopsis_thaliana_NC_003071.7.trna88-Met	Nuclear	NC_003071.7	3483997	3483925	Met	CAT	0	0	27.3
Arabidopsis_thaliana_NC_003071.7.trna87-Asp	Nuclear	NC_003071.7	3740897	3740828	Asp	GTC	0	0	27.2
Arabidopsis_thaliana_NC_003075.7.trna79-Glu	Nuclear	NC_003075.7	611926	611864	Glu	TTC	0	0	20.4
Arabidopsis_thaliana_NC_003070.9.trna15-Arg	Nuclear	NC_003070.9	2751329	2751401	Arg	CCG	0	0	25.6	pseudo
Arabidopsis_thaliana_NC_003070.9.trna35-Pro	Nuclear	NC_003070.9	10088864	10088935	Pro	AGG	0	0	30.3	pseudo
Arabidopsis_thaliana_NC_003070.9.trna173-Glu	Nuclear	NC_003070.9	27688163	27688234	Glu	TTC	0	0	38.9	pseudo
Arabidopsis_thaliana_NC_003070.9.trna206-Gly	Nuclear	NC_003070.9	21560644	21560573	Gly	TCC	0	0	29.1	pseudo
Arabidopsis_thaliana_NC_003071.7.trna85-Glu	Nuclear	NC_003071.7	7105574	7105497	Glu	CTC	0	0	22.3	pseudo
Arabidopsis_thaliana_NC_003075.7.trna22-Lys	Nuclear	NC_003075.7	11974940	11975021	Lys	CTT	0	0	29.1	pseudo
Arabidopsis_thaliana_NC_003075.7.trna48-Sup	Nuclear	NC_003075.7	17281003	17280935	Sup	TTA	0	0	27.9	pseudo
